# Supplementary material for: Subdivision of the tribe Oligaphorurini in the light of new and lesser known species from North-East Russia (Collembola, Onychiuridae, Onychiurinae)
Source: Zookeys. 2015 Mar 19;(488):47–75. doi: 10.3897/zookeys.488.8123 (PMC4389124; doi:10.3897/zookeys.488.8123)
Supplement: XML Treatment for Oligaphorura ambigua [file zookeys.488.8123-treatment1.xml]

<!DOCTYPE tp:taxon-treatment
  PUBLIC "-//TaxonX//DTD Taxonomic Treatment Publishing DTD v0 20100105//EN" "tax-treatment-NSO.dtd">
<tp:taxon-treatment xmlns:tp="http://www.plazi.org/taxpub"><tp:treatment-meta><kwd-group><label>Taxon classification</label><kwd><named-content content-type="kingdom">Animalia</named-content></kwd><kwd><named-content content-type="order">Collembola</named-content></kwd><kwd><named-content content-type="family">Onychiuridae</named-content></kwd></kwd-group><mixed-citation publication-type="journal"><person-group><name><surname>Babenko</surname><given-names>Anatoly B.</given-names></name><name><surname>Fjellberg</surname><given-names>Arne</given-names></name></person-group><article-title>Subdivision of the tribe <tp:taxon-name><tp:taxon-name-part taxon-name-part-type="tribe">Oligaphorurini</tp:taxon-name-part></tp:taxon-name> in the light of new and lesser known species from North-East Russia (<tp:taxon-name><tp:taxon-name-part taxon-name-part-type="order">Collembola</tp:taxon-name-part></tp:taxon-name>, <tp:taxon-name><tp:taxon-name-part taxon-name-part-type="family">Onychiuridae</tp:taxon-name-part></tp:taxon-name>, <tp:taxon-name><tp:taxon-name-part taxon-name-part-type="subfamily">Onychiurinae</tp:taxon-name-part></tp:taxon-name>)</article-title><source>Zookeys</source><day>19</day><month>3</month><year>2015</year><volume>2015</volume><issue>488</issue><fpage>47</fpage><lpage>75</lpage><pub-id pub-id-type="doi">10.3897/zookeys.488.8123</pub-id></mixed-citation></tp:treatment-meta><tp:nomenclature><tp:taxon-name>
                        <tp:taxon-name-part taxon-name-part-type="genus">Oligaphorura</tp:taxon-name-part>
                        <tp:taxon-name-part taxon-name-part-type="species">ambigua</tp:taxon-name-part>
                        <object-id xmlns:xlink="http://www.w3.org/1999/xlink" content-type="zoobank" xlink:type="simple">http://zoobank.org/36FF3284-F55E-4F97-B85C-210D66A3CBC6</object-id>
                    </tp:taxon-name><tp:taxon-status xmlns:xlink="http://www.w3.org/1999/xlink" xlink:type="simple">sp. n.</tp:taxon-status><xref ref-type="fig" rid="F1">Figs 1–2</xref><xref ref-type="fig" rid="F2">, 3–9</xref><xref ref-type="fig" rid="F7">, 29–30</xref></tp:nomenclature><tp:treatment-sec sec-type="Material"><title>Material.</title><p>Holotype ♂, Russia, Magadan District, upper reaches of Kolyma River, Bolshoi Annachag Mt. Range, field station “Aborigen” [<named-content xmlns:xlink="http://www.w3.org/1999/xlink" content-type="dwc:verbatimCoordinates" xlink:type="simple">61°56'N, 149°40'E</named-content>], mountains above station, rather dry moss/lichen in rock crevices, 1600 m alt., 23 vii 1979, A. Fjellberg leg. (MSPU).</p><p>Paratypes 6♂, 5 ♀, and 4 juveniles, same data as holotype (MSPU); 1♂, 2 ♀, and 1 juveniles, same data but moss, lichens on rock, 1650 m alt., 23 vii 1979, A. Fjellberg leg. (MSPU).</p></tp:treatment-sec><tp:treatment-sec sec-type="Description"><title>Description.</title><p>Colour white. Size of adults 0.73–0.92 mm. Body slender and elongated, <italic>Abd</italic>.3-4 clearly widened, <italic>Abd</italic>.6 short and hardly visible in dorsal view (Fig. <xref ref-type="fig" rid="F1">1</xref>), anal spines not developed (Fig. <xref ref-type="fig" rid="F2">3</xref>). Antennae about as long as head, <italic>Ant</italic>.4 not wider than <italic>Ant</italic>.3 (Fig. <xref ref-type="fig" rid="F2">5</xref>). <italic>Ant</italic>.4 with spherical subapical organite surrounded by cuticular papillae (Fig. <xref ref-type="fig" rid="F2">6</xref>), basal microsensillum present on level with proximal whorl of setae (Fig. <xref ref-type="fig" rid="F2">5</xref>). <italic>AO</italic> consisting of 4 finger-like papillae, 2 sensory rods, 2 smooth sensory clubs clearly differing in shape (Fig. <xref ref-type="fig" rid="F2">7</xref>), 5 guard setae and a lateral microsensillum (Fig. <xref ref-type="fig" rid="F2">5</xref>). <italic>Ant</italic>.1 and 2 with (8)9 and 14-15 setae respectively. <italic>PAO</italic> smaller than nearest <italic>pso</italic>, usually with 3 subequal lobes (Fig. <xref ref-type="fig" rid="F2">8</xref>). Labrum with 7 setae and 4 prelabral ones. Apical part of labium with thick terminal setae on papillae <italic>A</italic>, <italic>B</italic> and <italic>C</italic> (<italic>ABC</italic>-type), 7 long and 4 spiniform guard setae, and 6 proximal setae (Fig. <xref ref-type="fig" rid="F2">4</xref>). Basal fields of labium (mentum and submentum) with 4 and 5 setae, hypostomal complex of usual shape. Maxillary palp simple, with 2 sublobal setae.</p><fig id="F1" position="float" orientation="portrait"><label>Figures 1–2.</label><caption><p><italic><tp:taxon-name><tp:taxon-name-part taxon-name-part-type="genus">Oligaphorura</tp:taxon-name-part> <tp:taxon-name-part taxon-name-part-type="species">ambigua</tp:taxon-name-part></tp:taxon-name></italic> sp. n. Chaetotaxy and <italic>pso</italic> position. <bold>1</bold> dorsal view <bold>2</bold> ventral view. Scale bar: 0.1 mm.</p></caption><graphic xmlns:xlink="http://www.w3.org/1999/xlink" xlink:href="zookeys-488-047-g001.jpg" position="float" orientation="portrait" xlink:type="simple" id="oo_40291.jpg"/></fig><fig id="F2" position="float" orientation="portrait"><label>Figures 3–9.</label><caption><p><italic><tp:taxon-name><tp:taxon-name-part taxon-name-part-type="genus">Oligaphorura</tp:taxon-name-part> <tp:taxon-name-part taxon-name-part-type="species">ambigua</tp:taxon-name-part></tp:taxon-name></italic> sp. n. <bold>3</bold> abdominal tip <bold>4</bold> labium <bold>5</bold> antennae <bold>6</bold> antennal tip with subapical organite <bold>7</bold> sensorial elements of <italic>AO</italic> <bold>8</bold> <italic>PAO</italic> and nearest <italic>pso</italic> <bold>9</bold> <italic>Ti</italic>.3. Scale bars: <bold>3, 5</bold> = 0.05 mm; <bold>4, 6–9</bold> = 0.01 mm.</p></caption><graphic xmlns:xlink="http://www.w3.org/1999/xlink" xlink:href="zookeys-488-047-g002.jpg" position="float" orientation="portrait" xlink:type="simple" id="oo_40292.jpg"/></fig><p>Pseudocellar formulas (<italic>pso</italic>) as follows, dorsal: 42/133/33354, ventral: 11/000/1111, parapseudocelli (<italic>psx</italic>) invisible. Each upper subcoxa with two <italic>pso</italic>, dorsal and ventral. Localization of <italic>pso</italic> as in Figs <xref ref-type="fig" rid="F1">1–2</xref>. Granulation fine and uniform, without areas of enlarged granules. Dorsal chaetotaxy more or less symmetrical, with frequent variations even in axial parts of terga. Setae smooth and clearly differentiated, especially on abdominal tip: meso- and macrosetae straight, thick and blunt, microsetae curved and pointed, sensory setae indistinct (Fig. <xref ref-type="fig" rid="F1">1</xref>). <italic>Th</italic>.1 with 6+6 setae. Lateral <italic>ms</italic> present only on <italic>Th</italic>.2. All terga from <italic>Th</italic>.2 to <italic>Abd</italic>.3 with 3+3 axial microsetae as a rule. Unpaired dorsal seta <italic>d</italic><sub>0</sub> on head absent, <italic>Abd</italic>.4-5 usually with mesosetae <italic>p</italic><sub>0</sub>, <italic>Abd</italic>.6 dorsally with 1-2 axial macrosetae. Thoracic sterna of <italic>Th</italic>.2-3 with 1+1 setae along ventral line, rarely absent on one or both sterna, ventral chaetotaxy of abdomen as in Fig. <xref ref-type="fig" rid="F1">2</xref>. Furca reduced to a small area of fine granulation situated at contact with borders of <italic>Abd</italic>.3-4 sterna, with 2+2 small posterior setae arranged in 2 rows and surrounded by several (age dependent) longer setae including two flank macrosetae in row <italic>mp</italic> (<italic>cf.</italic> Fig. <xref ref-type="fig" rid="F7">29</xref> and Fig. <xref ref-type="fig" rid="F7">30</xref>). Ventral tube with (8)9+9 distal setae and 1(2) proximal ones at base. Upper subcoxae usually with 4-5-5, tibiotarsi with 20-21-20 setae as a rule. Distal whorl with 11 setae (7 <italic>A</italic> and 4 <italic>T</italic>-setae), whorl <italic>B</italic> with 7-7-6 setae, setae <italic>M</italic> and 1-2 setae of <italic>C</italic>-whorl present. Unguis simple, with neither inner nor lateral teeth, unguiculus without distinct basal lamella, clearly shorter than unguis (Fig. <xref ref-type="fig" rid="F2">9</xref>).</p></tp:treatment-sec><tp:treatment-sec sec-type="Affinities"><title>Affinities.</title><p>This new species resembles two congeners recently described from the European part of Russia, namely <italic><tp:taxon-name><tp:taxon-name-part taxon-name-part-type="genus">Oligaphorura</tp:taxon-name-part> <tp:taxon-name-part taxon-name-part-type="species">humicola</tp:taxon-name-part></tp:taxon-name></italic> Shvejonkova &amp; Potapov, 2011 and <italic><tp:taxon-name><tp:taxon-name-part taxon-name-part-type="genus">Oligaphorura</tp:taxon-name-part> <tp:taxon-name-part taxon-name-part-type="species">kremenitsai</tp:taxon-name-part></tp:taxon-name></italic> Shvejonkova &amp; Potapov, 2011. All three species lack anal spines and have no cuticular fold on the sternum of <italic>Abd</italic>.4. Apart from this, the former is characterized by a set of <italic>pso</italic> on both dorsal and ventral sides on a body, as well as on upper subcoxae identical to that in <italic><tp:taxon-name><tp:taxon-name-part taxon-name-part-type="genus">Oligaphorura</tp:taxon-name-part> <tp:taxon-name-part taxon-name-part-type="species">ambigua</tp:taxon-name-part></tp:taxon-name></italic> sp. n., and also has no <italic>ms</italic> on <italic>Th</italic>.3 and ventral <italic>psx</italic>. <italic><tp:taxon-name><tp:taxon-name-part taxon-name-part-type="genus">Oligaphorura</tp:taxon-name-part> <tp:taxon-name-part taxon-name-part-type="species">kremenitsai</tp:taxon-name-part></tp:taxon-name></italic> differs from both <italic><tp:taxon-name><tp:taxon-name-part taxon-name-part-type="genus">Oligaphorura</tp:taxon-name-part> <tp:taxon-name-part taxon-name-part-type="species">ambigua</tp:taxon-name-part></tp:taxon-name></italic> and <italic><tp:taxon-name><tp:taxon-name-part taxon-name-part-type="genus">Oligaphorura</tp:taxon-name-part> <tp:taxon-name-part taxon-name-part-type="species">humicola</tp:taxon-name-part></tp:taxon-name></italic> having more <italic>pso</italic> on <italic>Th</italic>.2-3 (42/144/33354 as a whole). Some differences like the uncommon position of anterior <italic>pso</italic> on head and submedial ones on <italic>Abd</italic>.4-5 in <italic><tp:taxon-name><tp:taxon-name-part taxon-name-part-type="genus">Oligaphorura</tp:taxon-name-part> <tp:taxon-name-part taxon-name-part-type="species">humicola</tp:taxon-name-part></tp:taxon-name></italic> and <italic><tp:taxon-name><tp:taxon-name-part taxon-name-part-type="genus">Oligaphorura</tp:taxon-name-part> <tp:taxon-name-part taxon-name-part-type="species">kremenitsai</tp:taxon-name-part></tp:taxon-name></italic> or their reduced tibiotarsal chaetotaxy may be a result of small body size (&lt; 0.6 mm). Nevertheless, the palp structure (<italic>ABD</italic>-type) in <italic><tp:taxon-name><tp:taxon-name-part taxon-name-part-type="species">humicola</tp:taxon-name-part></tp:taxon-name></italic>/<italic><tp:taxon-name><tp:taxon-name-part taxon-name-part-type="species">kremenitsai</tp:taxon-name-part></tp:taxon-name></italic> and the loss of labial papilla <italic>C</italic> probably reflects a certain genetic distance.</p><p>The presence of only four papillae in <italic>AO</italic> is also an unusual condition in the tribe, shared only with <italic><tp:taxon-name><tp:taxon-name-part taxon-name-part-type="genus">Micraphorura</tp:taxon-name-part> <tp:taxon-name-part taxon-name-part-type="species">absoloni</tp:taxon-name-part></tp:taxon-name></italic> (Börner, 1901), <italic><tp:taxon-name><tp:taxon-name-part taxon-name-part-type="genus">Oligaphorura</tp:taxon-name-part> <tp:taxon-name-part taxon-name-part-type="species">palissai</tp:taxon-name-part></tp:taxon-name></italic> (Yosii, 1971) and <italic><tp:taxon-name><tp:taxon-name-part taxon-name-part-type="genus">Dimorphaphorura</tp:taxon-name-part> <tp:taxon-name-part taxon-name-part-type="species">sophyae</tp:taxon-name-part></tp:taxon-name></italic> Weiner &amp; Kaprus’, 2014. The clear cuticular papillae on antennal tip are also quite characteristic.</p></tp:treatment-sec><tp:treatment-sec sec-type="Etymology"><title>Etymology.</title><p>The name reflects the uncertain generic position of the new species.</p></tp:treatment-sec><tp:treatment-sec sec-type="Distribution"><title>Distribution.</title><p>Known only from the type locality, the alpine belt in the upper reaches of Kolyma river.</p></tp:treatment-sec><tp:treatment-sec><!--Section generated to contain objects referenced in tp:taxon-treatment.--><fig id="F7" position="float" orientation="portrait"><label>Figures 29–32.</label><caption><p>Chaetotaxy of abdominal sterna. <bold>29</bold> <italic><tp:taxon-name><tp:taxon-name-part taxon-name-part-type="genus">Oligaphorura</tp:taxon-name-part> <tp:taxon-name-part taxon-name-part-type="species">ambigua</tp:taxon-name-part></tp:taxon-name></italic> sp. n. (adult) <bold>30</bold> <italic><tp:taxon-name><tp:taxon-name-part taxon-name-part-type="genus">Oligaphorura</tp:taxon-name-part> <tp:taxon-name-part taxon-name-part-type="species">ambigua</tp:taxon-name-part></tp:taxon-name></italic> sp. n. (juvenile) <bold>31</bold> <italic><tp:taxon-name><tp:taxon-name-part taxon-name-part-type="genus">Oligaphorura</tp:taxon-name-part> <tp:taxon-name-part taxon-name-part-type="species">nataliae</tp:taxon-name-part></tp:taxon-name></italic> (adult) <bold>32</bold> <italic><tp:taxon-name><tp:taxon-name-part taxon-name-part-type="genus">Oligaphorura</tp:taxon-name-part> <tp:taxon-name-part taxon-name-part-type="species">nataliae</tp:taxon-name-part></tp:taxon-name></italic> (juvenile). Secondary setae in adults circled. Scale bars: <bold>29, 31–32</bold> = 0.1 mm, <bold>30</bold> = 0.05 mm.</p></caption><graphic xmlns:xlink="http://www.w3.org/1999/xlink" xlink:href="zookeys-488-047-g007.jpg" position="float" orientation="portrait" xlink:type="simple" id="oo_40297.jpg"/></fig></tp:treatment-sec></tp:taxon-treatment>
