# Supplementary material for: Subdivision of the tribe Oligaphorurini in the light of new and lesser known species from North-East Russia (Collembola, Onychiuridae, Onychiurinae)
Source: Zookeys. 2015 Mar 19;(488):47–75. doi: 10.3897/zookeys.488.8123 (PMC4389124; doi:10.3897/zookeys.488.8123)
Supplement: XML Treatment for Oligaphorura duocellata [file zookeys.488.8123-treatment2.xml]

<!DOCTYPE tp:taxon-treatment
  PUBLIC "-//TaxonX//DTD Taxonomic Treatment Publishing DTD v0 20100105//EN" "tax-treatment-NSO.dtd">
<tp:taxon-treatment xmlns:tp="http://www.plazi.org/taxpub"><tp:treatment-meta><kwd-group><label>Taxon classification</label><kwd><named-content content-type="kingdom">Animalia</named-content></kwd><kwd><named-content content-type="order">Collembola</named-content></kwd><kwd><named-content content-type="family">Onychiuridae</named-content></kwd></kwd-group><mixed-citation publication-type="journal"><person-group><name><surname>Babenko</surname><given-names>Anatoly B.</given-names></name><name><surname>Fjellberg</surname><given-names>Arne</given-names></name></person-group><article-title>Subdivision of the tribe <tp:taxon-name><tp:taxon-name-part taxon-name-part-type="tribe">Oligaphorurini</tp:taxon-name-part></tp:taxon-name> in the light of new and lesser known species from North-East Russia (<tp:taxon-name><tp:taxon-name-part taxon-name-part-type="order">Collembola</tp:taxon-name-part></tp:taxon-name>, <tp:taxon-name><tp:taxon-name-part taxon-name-part-type="family">Onychiuridae</tp:taxon-name-part></tp:taxon-name>, <tp:taxon-name><tp:taxon-name-part taxon-name-part-type="subfamily">Onychiurinae</tp:taxon-name-part></tp:taxon-name>)</article-title><source>Zookeys</source><day>19</day><month>3</month><year>2015</year><volume>2015</volume><issue>488</issue><fpage>47</fpage><lpage>75</lpage><pub-id pub-id-type="doi">10.3897/zookeys.488.8123</pub-id></mixed-citation></tp:treatment-meta><tp:nomenclature><tp:taxon-name>
                        <tp:taxon-name-part taxon-name-part-type="genus">Oligaphorura</tp:taxon-name-part>
                        <tp:taxon-name-part taxon-name-part-type="species">duocellata</tp:taxon-name-part>
                        <object-id xmlns:xlink="http://www.w3.org/1999/xlink" content-type="zoobank" xlink:type="simple">http://zoobank.org/D3CCBC1E-3F6C-4737-A999-13C07A501D45</object-id>
                    </tp:taxon-name><tp:taxon-status xmlns:xlink="http://www.w3.org/1999/xlink" xlink:type="simple">sp. n.</tp:taxon-status><xref ref-type="fig" rid="F3">Figs 10–16</xref><!--PageBreak--><!--PageBreak--><!--PageBreak--><!--PageBreak--></tp:nomenclature><tp:treatment-sec sec-type="Material"><title>Material.</title><p>Holotype ♂, Russia, Magadan District, upper reaches of Kolyma River, Bolshoi Annachag Mt. Range, field station “Aborigen” [<named-content xmlns:xlink="http://www.w3.org/1999/xlink" content-type="dwc:verbatimCoordinates" xlink:type="simple">61°56'N, 149°40'E</named-content>], mosses on slope, 1400-1500 m alt., 27.vii.1979, leg. A. Fjellberg (MSPU).</p><p>Paratypes 1♂, 1♀, and 1 juvenile, same data as holotype (MSPU).</p></tp:treatment-sec><tp:treatment-sec sec-type="Description"><title>Description.</title><p>Colour white. Size of adults 1.2–1.3 mm. Body slender and elongated. Antennae slightly shorter than head, club-like with <italic>Ant</italic>.4 clearly wider than <italic>Ant</italic>.3. Subapical organite on <italic>Ant</italic>.4 peg-like, basal microsensillum set on level with proximal whorl of setae. <italic>AO</italic> consisting of 5 long papillae, 2 sensory rods, 2 granulated sensory clubs clearly differing in shape (Fig. <xref ref-type="fig" rid="F3">12</xref>), 5 guard setae and a lateral microsensillum. <italic>Ant</italic>.1 and 2 usually with 8 and 14 (15) setae, respectively. <italic>PAO</italic> about as long as nearest <italic>pso</italic>, usually with 3 elongated lobes (Fig. <xref ref-type="fig" rid="F3">11</xref>). Labrum with 9 setae and 4 prelabrals. Apical part of labium with thick terminal setae on papillae <italic>A</italic> and <italic>C</italic> (<italic>AC</italic>-type), terminal setae on all papillae rather short (Fig. <xref ref-type="fig" rid="F3">13</xref>), 7 long, usual 4 spiniform guard setae and 6 proximal setae present. Basal fields of labium (mentum and submentum) with 4 and 5 setae, hypostomal complex of usual shape. Maxillary palp simple, with 2 sublobal setae.</p><fig id="F3" position="float" orientation="portrait"><label>Figures 10–16.</label><caption><p><italic><tp:taxon-name><tp:taxon-name-part taxon-name-part-type="genus">Oligaphorura</tp:taxon-name-part> <tp:taxon-name-part taxon-name-part-type="species">duocellata</tp:taxon-name-part></tp:taxon-name></italic> sp. n. <bold>10</bold> dorsal chaetotaxy and <italic>pso</italic> position <bold>11</bold> <italic>PAO</italic> and nearest <italic>pso</italic> <bold>12</bold> sensorial elements of <italic>AO</italic> <bold>13</bold> labium <bold>14</bold> <italic>Ti</italic>.2 <bold>15</bold> chaetotaxy of abdominal sterna, juvenile <bold>16</bold> ibid, adult. Scale bars: <bold>10, 16</bold> = 0.1 mm; <bold>32, 15</bold> = 0.05 mm; <bold>11–13</bold> = 0.01 mm.</p></caption><graphic xmlns:xlink="http://www.w3.org/1999/xlink" xlink:href="zookeys-488-047-g003.jpg" position="float" orientation="portrait" xlink:type="simple" id="oo_40293.jpg"/></fig><p>Pseudocellar formulas (<!--PageBreak--><!--PageBreak--><italic>pso</italic>) as follows, dorsal: 32/(1)233/33343, ventral: 11/000/1111(2), parapseudocelli (<italic>psx</italic>) hardly visible (probably due to long preservation), but <italic>psx</italic> on unpaired anal lobe present. Upper subcoxae with 2-(2)3-3 <italic>pso</italic>, one dorsal and 1-2 ventral. Localization of dorsal <italic>pso</italic> as in Fig. <xref ref-type="fig" rid="F3">10</xref>, submedial <italic>pso</italic> on <italic>Abd</italic>.4 set far apart. Granulation fine and uniform, without areas of enlarged granules. Dorsal chaetotaxy more or less symmetrical, but with frequent variations even in axial parts of terga. Setae smooth and clearly differentiated only on abdominal tip: meso and macrosetae straight, thick and blunt, microsetae curved and pointed, sensory setae indistinct (Fig. <xref ref-type="fig" rid="F3">10</xref>). <italic>Th</italic>.1 with few setae, (3)4+4 as a rule, even in full grown specimens. Both <italic>Th</italic>.2 and 3 with lateral <italic>ms</italic>. All terga from <italic>Th</italic>.2 to <italic>Abd</italic>.3 with 3+3 axial microsetae as a rule. Setae <italic>p</italic><sub>1</sub> set clearly in forward position comparing with <italic>p</italic><sub>2</sub> setae on head and <italic>Th</italic>.2-<italic>Abd</italic>.3. Unpaired dorsal seta <italic>d</italic><sub>0</sub> on head absent, <italic>Abd</italic>.4 <italic>m</italic><sub>1</sub> setae fine and curved, much shorter than straight <italic>a</italic><sub>1</sub> and <italic>p</italic><sub>1</sub>, <italic>Abd</italic>.6 with axial macroseta <italic>a</italic><sub>0</sub> almost subequal to <italic>a</italic><sub>2</sub> setae. Thoracic sterna of <italic>Th</italic>.2-3 without setae along ventral line. Furca reduced to a small area with fine granulation situated in some distance from anterior border of <italic>Abd</italic>.4, 2+2 setae arranged in 2 rows below furcal remnant are clearly shorter then surrounded ones and moved posteriorly (Fig. <xref ref-type="fig" rid="F3">16</xref>). In juveniles manubrial field with 3+3 setae between furcal remnant and <italic>q</italic>-setae (Fig. <xref ref-type="fig" rid="F3">15</xref>), adult with few additional setae in intermediate position (Fig. <xref ref-type="fig" rid="F3">16</xref>). Ventral tube with 7+7 distal setae and 1-2 proximal ones at base. Upper subcoxae usually with 3-4-(4)5 setae, tibiotarsi with more than 20-20-19 setae: distal whorl always with 11 setae (7 <italic>A</italic> and 4 <italic>T</italic>-setae), whorl <italic>B</italic> with 7-7-6 setae, setae <italic>M</italic> and variable <italic>C</italic>-whorl with one or two setae present. Unguis simple, with neither inner nor lateral teeth, unguiculus with wide basal lamella, clearly shorter than unguis (Fig. <xref ref-type="fig" rid="F3">14</xref>). Anal spines long and rather thin set without clear papillae.</p></tp:treatment-sec><tp:treatment-sec sec-type="Affinities"><title>Affinities.</title><p>Several uncommon features, like 2+2 pseudocelli and few setae on <italic>Th</italic>.1, the presence of pseudocelli on several abdominal sterna, the absence of setae on thoracic sterna, and a furcal remnant in the form of a finely granulated area with 4 small setae behind it, permit easy identification of the new species. In addition to <italic><tp:taxon-name><tp:taxon-name-part taxon-name-part-type="genus">Oligaphorura</tp:taxon-name-part> <tp:taxon-name-part taxon-name-part-type="species">duocellata</tp:taxon-name-part></tp:taxon-name></italic> sp. n. nine known species of the tribe possess pseudocelli on several abdominal sterna. Three of them, <italic><tp:taxon-name><tp:taxon-name-part taxon-name-part-type="genus">Archaphorura</tp:taxon-name-part> <tp:taxon-name-part taxon-name-part-type="species">serratotuberculata</tp:taxon-name-part></tp:taxon-name></italic> (Stach, 1933), <italic><tp:taxon-name><tp:taxon-name-part taxon-name-part-type="genus">Archaphorura</tp:taxon-name-part> <tp:taxon-name-part taxon-name-part-type="species">alavensis</tp:taxon-name-part></tp:taxon-name></italic> Simón &amp; Luciáñez, 1994, and <italic><tp:taxon-name><tp:taxon-name-part taxon-name-part-type="genus">Archaphorura</tp:taxon-name-part> <tp:taxon-name-part taxon-name-part-type="species">marcuzzii</tp:taxon-name-part></tp:taxon-name></italic> (Cassagnau, 1968) are usually considered as representatives of the genus <italic><tp:taxon-name><tp:taxon-name-part taxon-name-part-type="genus">Archaphorura</tp:taxon-name-part></tp:taxon-name></italic> due to the absence of anal spines. The presence of ventral <italic>pso</italic> in the former species is uncertain as specimens from Moscow vicinity contrary to those from Poland (see <xref ref-type="bibr" rid="B19">Pomorski 1998</xref>) have only ventral <italic>psx</italic> on abdomen. The loss of anal spines also characterizes <italic><tp:taxon-name><tp:taxon-name-part taxon-name-part-type="genus">Oligaphorura</tp:taxon-name-part> <tp:taxon-name-part taxon-name-part-type="species">humicola</tp:taxon-name-part></tp:taxon-name></italic>, <italic><tp:taxon-name><tp:taxon-name-part taxon-name-part-type="genus">Oligaphorura</tp:taxon-name-part> <tp:taxon-name-part taxon-name-part-type="species">kremenitsai</tp:taxon-name-part></tp:taxon-name></italic> and <italic><tp:taxon-name><tp:taxon-name-part taxon-name-part-type="genus">Oligaphorura</tp:taxon-name-part> <tp:taxon-name-part taxon-name-part-type="species">ambigua</tp:taxon-name-part></tp:taxon-name></italic> sp. n.</p><p>The only known species of the tribe with <italic>AS</italic> and <italic>pso</italic> on several abdominal sterna (<italic><tp:taxon-name><tp:taxon-name-part taxon-name-part-type="genus">Micraphorura</tp:taxon-name-part> <tp:taxon-name-part taxon-name-part-type="species">multiperforata</tp:taxon-name-part></tp:taxon-name></italic> (Gruia, 1973), <italic><tp:taxon-name><tp:taxon-name-part taxon-name-part-type="genus">Micraphorura</tp:taxon-name-part> <tp:taxon-name-part taxon-name-part-type="species">uralica</tp:taxon-name-part></tp:taxon-name></italic> (Khanislamova, 1986), are within <italic><tp:taxon-name><tp:taxon-name-part taxon-name-part-type="genus">Micraphorura</tp:taxon-name-part></tp:taxon-name></italic> on the <ext-link xmlns:xlink="http://www.w3.org/1999/xlink" ext-link-type="uri" xlink:href="http://www.collembola.org" xlink:type="simple">www.collembola.org</ext-link> or treated as <italic><tp:taxon-name><tp:taxon-name-part taxon-name-part-type="genus">Dimorphaphorura</tp:taxon-name-part></tp:taxon-name></italic> (<italic><tp:taxon-name><tp:taxon-name-part taxon-name-part-type="genus">Dimorphaphorura</tp:taxon-name-part> <tp:taxon-name-part taxon-name-part-type="species">olenae</tp:taxon-name-part></tp:taxon-name></italic> Weiner &amp; Kaprus’, 2014). <italic><tp:taxon-name><tp:taxon-name-part taxon-name-part-type="genus">Micraphorura</tp:taxon-name-part> <tp:taxon-name-part taxon-name-part-type="species">multiperforata</tp:taxon-name-part></tp:taxon-name></italic> is a unique species with dorsal <italic>pso</italic> multiplication, whereas <italic><tp:taxon-name><tp:taxon-name-part taxon-name-part-type="genus">Micraphorura</tp:taxon-name-part> <tp:taxon-name-part taxon-name-part-type="species">uralica</tp:taxon-name-part></tp:taxon-name></italic> seems to be the most similar to <italic><tp:taxon-name><tp:taxon-name-part taxon-name-part-type="genus">Oligaphorura</tp:taxon-name-part> <tp:taxon-name-part taxon-name-part-type="species">duocellata</tp:taxon-name-part></tp:taxon-name></italic> sp. n. having also more than 2 <italic>pso</italic> on subcoxae (a unique character) and no setae on thoracic sterna, a character which is known only for species from eastern parts of Asia and North America, i.e. <italic><tp:taxon-name><tp:taxon-name-part taxon-name-part-type="genus">Oligaphorura</tp:taxon-name-part> <tp:taxon-name-part taxon-name-part-type="species">nuda</tp:taxon-name-part></tp:taxon-name></italic> (Fjellberg, 1987), <italic><tp:taxon-name><tp:taxon-name-part taxon-name-part-type="genus">Oligaphorura</tp:taxon-name-part> <tp:taxon-name-part taxon-name-part-type="species">judithae</tp:taxon-name-part></tp:taxon-name></italic> (Weiner, 1994), <italic><tp:taxon-name><tp:taxon-name-part taxon-name-part-type="genus">Oligaphorura</tp:taxon-name-part> <tp:taxon-name-part taxon-name-part-type="species">linderae</tp:taxon-name-part></tp:taxon-name></italic> (Weiner, 1994), <italic><tp:taxon-name><tp:taxon-name-part taxon-name-part-type="genus">Oligaphorura</tp:taxon-name-part> <tp:taxon-name-part taxon-name-part-type="species">montana</tp:taxon-name-part></tp:taxon-name></italic> Weiner, 1994, <italic><tp:taxon-name><tp:taxon-name-part taxon-name-part-type="genus">Oligaphorura</tp:taxon-name-part> <tp:taxon-name-part taxon-name-part-type="species">pseudomontana</tp:taxon-name-part></tp:taxon-name></italic> Sun &amp; Wu, 2012, and <italic><tp:taxon-name><tp:taxon-name-part taxon-name-part-type="genus">Oligaphorura</tp:taxon-name-part> <tp:taxon-name-part taxon-name-part-type="species">chankaensis</tp:taxon-name-part></tp:taxon-name></italic> Sun &amp; Wu, 2012.</p></tp:treatment-sec><tp:treatment-sec sec-type="Etymology"><title>Etymology.</title><p>Named after the presence of 2+2 <italic>pso</italic> on <italic>Th</italic>.1, a character previously unknown for the tribe.</p></tp:treatment-sec><tp:treatment-sec sec-type="Distribution"><title>Distribution.</title><p>Known only from the type locality.</p></tp:treatment-sec><ref-list><ref id="B19"><mixed-citation xmlns:xlink="http://www.w3.org/1999/xlink" xlink:type="simple"><person-group><name name-style="western"><surname>Pomorski</surname><given-names>RJ</given-names></name></person-group> (<year>1998</year>) <source><tp:taxon-name><tp:taxon-name-part taxon-name-part-type="subfamily">Onychiurinae</tp:taxon-name-part></tp:taxon-name> of Poland (<tp:taxon-name><tp:taxon-name-part taxon-name-part-type="order">Collembola</tp:taxon-name-part></tp:taxon-name>: <tp:taxon-name><tp:taxon-name-part taxon-name-part-type="family">Onychiuridae</tp:taxon-name-part></tp:taxon-name>).</source><publisher-name>Genus (Supplement)</publisher-name>, <publisher-loc>Polish Taxonomical Society, Wrocław</publisher-loc>, <size units="page">201 pp</size>.</mixed-citation></ref></ref-list></tp:taxon-treatment>
