# Supplementary material for: Subdivision of the tribe Oligaphorurini in the light of new and lesser known species from North-East Russia (Collembola, Onychiuridae, Onychiurinae)
Source: Zookeys. 2015 Mar 19;(488):47–75. doi: 10.3897/zookeys.488.8123 (PMC4389124; doi:10.3897/zookeys.488.8123)
Supplement: XML Treatment for Micraphorura absoloni [file zookeys.488.8123-treatment3.xml]

<!DOCTYPE tp:taxon-treatment
  PUBLIC "-//TaxonX//DTD Taxonomic Treatment Publishing DTD v0 20100105//EN" "tax-treatment-NSO.dtd">
<tp:taxon-treatment xmlns:tp="http://www.plazi.org/taxpub"><tp:treatment-meta><kwd-group><label>Taxon classification</label><kwd><named-content content-type="kingdom">Animalia</named-content></kwd><kwd><named-content content-type="order">Collembola</named-content></kwd><kwd><named-content content-type="family">Onychiuridae</named-content></kwd></kwd-group><mixed-citation publication-type="journal"><person-group><name><surname>Babenko</surname><given-names>Anatoly B.</given-names></name><name><surname>Fjellberg</surname><given-names>Arne</given-names></name></person-group><article-title>Subdivision of the tribe <tp:taxon-name><tp:taxon-name-part taxon-name-part-type="tribe">Oligaphorurini</tp:taxon-name-part></tp:taxon-name> in the light of new and lesser known species from North-East Russia (<tp:taxon-name><tp:taxon-name-part taxon-name-part-type="order">Collembola</tp:taxon-name-part></tp:taxon-name>, <tp:taxon-name><tp:taxon-name-part taxon-name-part-type="family">Onychiuridae</tp:taxon-name-part></tp:taxon-name>, <tp:taxon-name><tp:taxon-name-part taxon-name-part-type="subfamily">Onychiurinae</tp:taxon-name-part></tp:taxon-name>)</article-title><source>Zookeys</source><day>19</day><month>3</month><year>2015</year><volume>2015</volume><issue>488</issue><fpage>47</fpage><lpage>75</lpage><pub-id pub-id-type="doi">10.3897/zookeys.488.8123</pub-id></mixed-citation></tp:treatment-meta><tp:nomenclature><tp:taxon-name>
                            <tp:taxon-name-part taxon-name-part-type="genus">Micraphorura</tp:taxon-name-part>
                            <tp:taxon-name-part taxon-name-part-type="species">absoloni</tp:taxon-name-part>
                        </tp:taxon-name><tp:taxon-authority>(Börner, 1901)</tp:taxon-authority><tp:nomenclature-citation-list><tp:nomenclature-citation><tp:taxon-name><tp:taxon-name-part taxon-name-part-type="genus">Aphorura</tp:taxon-name-part> <tp:taxon-name-part taxon-name-part-type="species">absoloni</tp:taxon-name-part></tp:taxon-name><comment> Börner, 1901: 422.</comment></tp:nomenclature-citation><tp:nomenclature-citation><tp:taxon-name><tp:taxon-name-part taxon-name-part-type="genus">Micraphorura</tp:taxon-name-part> <tp:taxon-name-part taxon-name-part-type="species">absoloni</tp:taxon-name-part></tp:taxon-name><comment> (Börner): <ext-link xmlns:xlink="http://www.w3.org/1999/xlink" ext-link-type="uri" xlink:href="http://www.collembola.org" xlink:type="simple">www.collembola.org</ext-link></comment></tp:nomenclature-citation></tp:nomenclature-citation-list></tp:nomenclature><tp:treatment-sec sec-type="Remarks"><title>Remarks.</title><p>Juveniles from Magadan (NE Russia) have a furcal field with 2+2 setae behind the cuticular furrow, followed by 3+3 <italic>q</italic>-setae (Fig. <xref ref-type="fig" rid="F6">27</xref>). This pattern is in a full accordance with what <xref ref-type="bibr" rid="B18">Pomorski (1996)</xref> reported from European populations. In adults a few additional setae (usually in asymmetric positions) may appear between the primary rows of the juvenile, obscuring the original pattern (Fig. <xref ref-type="fig" rid="F6">28</xref>). The formula of the parapseudocelli (<italic>psx</italic>) in specimens from Magadan is also the same as <xref ref-type="bibr" rid="B19">Pomorski (1998)</xref> noticed from Europe: 0/000/1101, absent on subcoxae.</p><!--PageBreak--></tp:treatment-sec><tp:treatment-sec><!--Section generated to contain objects referenced in tp:taxon-treatment.--><fig id="F6" position="float" orientation="portrait"><label>Figures 25–28.</label><caption><p>Chaetotaxy of abdominal sterna. <bold>25</bold> <tp:taxon-name><tp:taxon-name-part taxon-name-part-type="genus">Oligaphorura</tp:taxon-name-part> <tp:taxon-name-part taxon-name-part-type="uncertainty-rank">sp. aff.</tp:taxon-name-part> <tp:taxon-name-part taxon-name-part-type="species">groenlandica</tp:taxon-name-part></tp:taxon-name> (adult, Taimyr) <bold>26</bold> <tp:taxon-name><tp:taxon-name-part taxon-name-part-type="genus">Oligaphorura</tp:taxon-name-part> <tp:taxon-name-part taxon-name-part-type="uncertainty-rank">sp. aff.</tp:taxon-name-part> <tp:taxon-name-part taxon-name-part-type="species">groenlandica</tp:taxon-name-part></tp:taxon-name> (I instar, Taimyr) <bold>27</bold> <italic><tp:taxon-name><tp:taxon-name-part taxon-name-part-type="genus">Micraphorura</tp:taxon-name-part> <tp:taxon-name-part taxon-name-part-type="species">absoloni</tp:taxon-name-part></tp:taxon-name></italic> (I instar) <bold>28</bold> <italic><tp:taxon-name><tp:taxon-name-part taxon-name-part-type="genus">Micraphorura</tp:taxon-name-part> <tp:taxon-name-part taxon-name-part-type="species">absoloni</tp:taxon-name-part></tp:taxon-name></italic> (adult). Secondary setae in adults circled. Scale bars: <bold>9</bold> = 0.1 mm, <bold>10–12</bold> = 0.05 mm.</p></caption><graphic xmlns:xlink="http://www.w3.org/1999/xlink" xlink:href="zookeys-488-047-g006.jpg" position="float" orientation="portrait" xlink:type="simple" id="oo_40296.jpg"/></fig></tp:treatment-sec><ref-list><ref id="B18"><mixed-citation xmlns:xlink="http://www.w3.org/1999/xlink" xlink:type="simple"><person-group><name name-style="western"><surname>Pomorski</surname><given-names>RJ</given-names></name></person-group> (<year>1996</year>) <article-title>The first instar larvae of <tp:taxon-name><tp:taxon-name-part taxon-name-part-type="subfamily">Onychiurinae</tp:taxon-name-part></tp:taxon-name> – a systematic study (<tp:taxon-name><tp:taxon-name-part taxon-name-part-type="order">Collembola</tp:taxon-name-part></tp:taxon-name>: <tp:taxon-name><tp:taxon-name-part taxon-name-part-type="family">Onychiuridae</tp:taxon-name-part></tp:taxon-name>).</article-title><source>Genus</source><volume>7</volume>(<issue>1</issue>): <fpage>1</fpage>–<lpage>102</lpage>.</mixed-citation></ref><ref id="B19"><mixed-citation xmlns:xlink="http://www.w3.org/1999/xlink" xlink:type="simple"><person-group><name name-style="western"><surname>Pomorski</surname><given-names>RJ</given-names></name></person-group> (<year>1998</year>) <source><tp:taxon-name><tp:taxon-name-part taxon-name-part-type="subfamily">Onychiurinae</tp:taxon-name-part></tp:taxon-name> of Poland (<tp:taxon-name><tp:taxon-name-part taxon-name-part-type="order">Collembola</tp:taxon-name-part></tp:taxon-name>: <tp:taxon-name><tp:taxon-name-part taxon-name-part-type="family">Onychiuridae</tp:taxon-name-part></tp:taxon-name>).</source><publisher-name>Genus (Supplement)</publisher-name>, <publisher-loc>Polish Taxonomical Society, Wrocław</publisher-loc>, <size units="page">201 pp</size>.</mixed-citation></ref></ref-list></tp:taxon-treatment>
