# Supplementary material for: Subdivision of the tribe Oligaphorurini in the light of new and lesser known species from North-East Russia (Collembola, Onychiuridae, Onychiurinae)
Source: Zookeys. 2015 Mar 19;(488):47–75. doi: 10.3897/zookeys.488.8123 (PMC4389124; doi:10.3897/zookeys.488.8123)
Supplement: XML Treatment for Oligaphorura nataliae [file zookeys.488.8123-treatment4.xml]

<!DOCTYPE tp:taxon-treatment
  PUBLIC "-//TaxonX//DTD Taxonomic Treatment Publishing DTD v0 20100105//EN" "tax-treatment-NSO.dtd">
<tp:taxon-treatment xmlns:tp="http://www.plazi.org/taxpub"><tp:treatment-meta><kwd-group><label>Taxon classification</label><kwd><named-content content-type="kingdom">Animalia</named-content></kwd><kwd><named-content content-type="order">Collembola</named-content></kwd><kwd><named-content content-type="family">Onychiuridae</named-content></kwd></kwd-group><mixed-citation publication-type="journal"><person-group><name><surname>Babenko</surname><given-names>Anatoly B.</given-names></name><name><surname>Fjellberg</surname><given-names>Arne</given-names></name></person-group><article-title>Subdivision of the tribe <tp:taxon-name><tp:taxon-name-part taxon-name-part-type="tribe">Oligaphorurini</tp:taxon-name-part></tp:taxon-name> in the light of new and lesser known species from North-East Russia (<tp:taxon-name><tp:taxon-name-part taxon-name-part-type="order">Collembola</tp:taxon-name-part></tp:taxon-name>, <tp:taxon-name><tp:taxon-name-part taxon-name-part-type="family">Onychiuridae</tp:taxon-name-part></tp:taxon-name>, <tp:taxon-name><tp:taxon-name-part taxon-name-part-type="subfamily">Onychiurinae</tp:taxon-name-part></tp:taxon-name>)</article-title><source>Zookeys</source><day>19</day><month>3</month><year>2015</year><volume>2015</volume><issue>488</issue><fpage>47</fpage><lpage>75</lpage><pub-id pub-id-type="doi">10.3897/zookeys.488.8123</pub-id></mixed-citation></tp:treatment-meta><tp:nomenclature><tp:taxon-name>
                            <tp:taxon-name-part taxon-name-part-type="genus">Oligaphorura</tp:taxon-name-part>
                            <tp:taxon-name-part taxon-name-part-type="species">nataliae</tp:taxon-name-part>
                        </tp:taxon-name><tp:taxon-authority>(Fjellberg, 1987)</tp:taxon-authority><tp:taxon-status xmlns:xlink="http://www.w3.org/1999/xlink" xlink:type="simple">comb. n.</tp:taxon-status><tp:nomenclature-citation-list><tp:nomenclature-citation><tp:taxon-name><tp:taxon-name-part taxon-name-part-type="genus">Onychiurus</tp:taxon-name-part> (<tp:taxon-name-part taxon-name-part-type="subgenus">Archaphorura</tp:taxon-name-part>) <tp:taxon-name-part taxon-name-part-type="species">nataliae</tp:taxon-name-part></tp:taxon-name><comment> Fjellberg, 1987: 281.</comment></tp:nomenclature-citation><tp:nomenclature-citation><tp:taxon-name><tp:taxon-name-part taxon-name-part-type="genus">Micraphorura</tp:taxon-name-part> <tp:taxon-name-part taxon-name-part-type="species">nataliae</tp:taxon-name-part></tp:taxon-name><comment> (Fjellberg): <ext-link xmlns:xlink="http://www.w3.org/1999/xlink" ext-link-type="uri" xlink:href="http://www.collembola.org" xlink:type="simple">www.collembola.org</ext-link></comment></tp:nomenclature-citation></tp:nomenclature-citation-list></tp:nomenclature><tp:treatment-sec sec-type="Material"><title>Material.</title><p>holotype, ♂, “USSR, Chukotka, Chaun Bay [<named-content xmlns:xlink="http://www.w3.org/1999/xlink" content-type="dwc:verbatimCoordinates" xlink:type="simple">68°44'N, 170°36'E</named-content>], upland heath, soil, 13.viii 1977” (CNC 165046, type No 20114); paratypes: 1 juv. same data (CNC 165136, type No 20113); 3♀, same place, Loc. S-1, Sept. 1975 (CNC 165135, type No 20112), all S.F. MacLean leg.</p></tp:treatment-sec><tp:treatment-sec sec-type="Additional material"><title>Additional material.</title><p>15 specimens, Russia, Novosibirsk Islands, Kotel’nyi, Balyktakh river [<named-content xmlns:xlink="http://www.w3.org/1999/xlink" content-type="dwc:verbatimCoordinates" xlink:type="simple">75°03'N, 140°10'E</named-content>], various habitats, vii 1994, A. Babenko leg.</p></tp:treatment-sec><tp:treatment-sec sec-type="Redescription"><title>Redescription.</title><p>Colour white. Size 0.8–0.9 mm. Body shape cylindrical. Antennae about as long as head, <italic>Ant</italic>.3-4 broad, club-like. <italic>Ant</italic>.4 with subapical organite and microsensillum located in proximal row of setae. <italic>AO</italic> consists of 5 long and thin papillae, two sensory rods, two granulated sensory clubs (internal straight, external much bigger and bent), 5 guard setae, and a lateral microsensillum which is set below the organ. <italic>Ant</italic>.1 and 2 with 8 and 14-15 setae, respectively. <italic>PAO</italic> with 3-4 lobes, slightly longer than nearest pseudocellus. Labrum with 4/5-2-2 setae but variations also seen. Apical part of labium with thick terminal setae on papillae <italic>A</italic> and <italic>C</italic>, usually complete number of long guard setae (7) and 4 spiniform ones, 6 proximal setae present. Basal fields of labium with 4+5(6) setae. Maxillary palp simple with two sublobal hairs. Maxillae not modified.</p><p>Pseudocellar formula (<italic>pso</italic>) as follows, dorsal: 32/033/33343, ventral: 2/000/0000, parapseudocelli (<italic>psx</italic>) invisible. Each subcoxa with one <italic>pso</italic>, <italic>psx</italic> invisible (absent ?). Granulation fine, clearly coarser around pseudocelli on all segments. Dorsal chaetotaxy almost symmetrical, setae smooth, macrosetae clearly differentiated only on abdominal tip, sensory setae indistinct. Th.1 with (5)6+6 setae. Lateral <italic>ms</italic> present only on <italic>Th</italic>.2. On head <italic>p</italic><sub>1</sub> clearly above <italic>p</italic><sub>2,</sub> its position on <italic>Th</italic>.2-<italic>Abd</italic>.3 rather variable but usually more or less at a level with <italic>p</italic><sub>2</sub>. <italic>Abd</italic>.1-3 with setae <italic>p</italic><sub>4</sub> present as a rule. <italic>Abd</italic>.5 with <italic>m</italic><sub>1</sub> curved, thinner and shorter than the straight <italic>a</italic><sub>1</sub> and <italic>p</italic><sub>1</sub>, the latter usually shorter than anterior macrosetae <italic>a</italic><sub>1</sub>. Unpaired setae: <italic>d</italic><sub>0</sub> absent, <italic>Abd</italic>.5 often with seta <italic>p</italic><sub>0</sub> present, <italic>Abd</italic>.6 with two axial macrosetae, <italic>a</italic><sub>0</sub> clearly shorter than <italic>a</italic><sub>2</sub>. Thoracic sterna with 0, 1+1, 1+1 setae. Furca as small cuticular furrow in some distance from anterior border of sternum. Chaetotaxy of furcal field in juveniles as in Fig. <xref ref-type="fig" rid="F7">32</xref>: usual 3+3 proximal <italic>q</italic>-setae and 3+3 setae set in triangle below furrow; adults with few (1-2) additional setae in front of <italic>q</italic>-row (Fig. <xref ref-type="fig" rid="F7">31</xref>). Ventral tube usually with 6+6 distal and 2(1) proximal setae at base. Subcoxae with 3-5-(4)5 setae, tibiotarsi with 20-20-19 setae: each distal whorl (<italic>A+T</italic>) with 11 setae, whorl <italic>B</italic> with 7-7-6 setae, setae <italic>M</italic> and <italic>Y</italic> present on all tibiotarsi. Unguis simple, without inner or lateral teeth, unguiculus with small basal lamella, about 3/4 as long as unguis. Anal spines rather long and thin, almost straight and hardly constricted at base, set without papillae. Males present.</p></tp:treatment-sec><tp:treatment-sec sec-type="Remarks"><title>Remarks.</title><p>Originally described as <!--PageBreak--><tp:taxon-name><tp:taxon-name-part taxon-name-part-type="genus">Onychiurus</tp:taxon-name-part> (<tp:taxon-name-part taxon-name-part-type="subgenus">Archaphorura</tp:taxon-name-part>) <tp:taxon-name-part taxon-name-part-type="species">nataliae</tp:taxon-name-part></tp:taxon-name>, the species is now listed under <italic><tp:taxon-name><tp:taxon-name-part taxon-name-part-type="genus">Micraphorura</tp:taxon-name-part></tp:taxon-name></italic> on <ext-link xmlns:xlink="http://www.w3.org/1999/xlink" ext-link-type="uri" xlink:href="http://www.collembola.org" xlink:type="simple">www.collembola.org</ext-link>. Nevertheless the chaetotaxy of the manubrial field in juveniles of this species is identical with that found in northern parthenogenetic populations of <italic><tp:taxon-name><tp:taxon-name-part taxon-name-part-type="genus">Oligaphorura</tp:taxon-name-part> <tp:taxon-name-part taxon-name-part-type="species">groenlandica</tp:taxon-name-part></tp:taxon-name></italic> (Tullberg, 1876) (<italic>cf.</italic> Fig. <xref ref-type="fig" rid="F7">32</xref> and Fig. <xref ref-type="fig" rid="F4">18</xref>). Adults usually have a pattern with four setal rows behind the cuticular furrow (Fig. <xref ref-type="fig" rid="F7">31</xref>), which considered being typical for <italic><tp:taxon-name><tp:taxon-name-part taxon-name-part-type="genus">Oligaphorura</tp:taxon-name-part></tp:taxon-name></italic>.</p><fig id="F4" position="float" orientation="portrait"><label>Figures 17–20.</label><caption><p>Chaetotaxy of abdominal sterna. <bold>17</bold> <italic><tp:taxon-name><tp:taxon-name-part taxon-name-part-type="genus">Oligaphorura</tp:taxon-name-part> <tp:taxon-name-part taxon-name-part-type="species">groenlandica</tp:taxon-name-part></tp:taxon-name></italic> (adult, Taimyr) <bold>18</bold> <italic><tp:taxon-name><tp:taxon-name-part taxon-name-part-type="genus">Oligaphorura</tp:taxon-name-part> <tp:taxon-name-part taxon-name-part-type="species">groenlandica</tp:taxon-name-part></tp:taxon-name></italic> (I instar, Taimyr) <bold>19</bold> <italic><tp:taxon-name><tp:taxon-name-part taxon-name-part-type="genus">Oligaphorura</tp:taxon-name-part> <tp:taxon-name-part taxon-name-part-type="species">interrupta</tp:taxon-name-part></tp:taxon-name></italic> (I instar) <bold>20</bold> <italic><tp:taxon-name><tp:taxon-name-part taxon-name-part-type="genus">Oligaphorura</tp:taxon-name-part> <tp:taxon-name-part taxon-name-part-type="species">interrupta</tp:taxon-name-part></tp:taxon-name></italic> (adult). Secondary setae in adults circled. Scale bars: <bold>17</bold> = 0.1 mm, <bold>18–20</bold> = 0.05 mm.</p></caption><graphic xmlns:xlink="http://www.w3.org/1999/xlink" xlink:href="zookeys-488-047-g004.jpg" position="float" orientation="portrait" xlink:type="simple" id="oo_40294.jpg"/></fig><p>In the interactive key on <ext-link xmlns:xlink="http://www.w3.org/1999/xlink" ext-link-type="uri" xlink:href="http://www.collembola.org" xlink:type="simple">www.collembola.org</ext-link> the species keys out with <italic><tp:taxon-name><tp:taxon-name-part taxon-name-part-type="genus">Oligaphorura</tp:taxon-name-part> <tp:taxon-name-part taxon-name-part-type="species">interrupta</tp:taxon-name-part></tp:taxon-name></italic> (<italic><tp:taxon-name><tp:taxon-name-part taxon-name-part-type="genus">Micraphorura</tp:taxon-name-part></tp:taxon-name></italic> on <ext-link xmlns:xlink="http://www.w3.org/1999/xlink" ext-link-type="uri" xlink:href="http://www.collembola.org" xlink:type="simple">www.collembola.org</ext-link>) which can easily be distinguished by higher number of abdominal <italic>pso</italic>, presence of <italic>ms</italic> on <italic>Th</italic>.3 and absence of ventral setae on <italic>Th</italic>.2.</p><p>Five known species of the tribe possess the same number of dorsal and ventral pseudocelli as <italic>nataliae</italic>, i.e. <italic><tp:taxon-name><tp:taxon-name-part taxon-name-part-type="genus">Oligaphorura</tp:taxon-name-part> <tp:taxon-name-part taxon-name-part-type="species">pingicola</tp:taxon-name-part></tp:taxon-name></italic> (Fjellberg, 1987), <italic><tp:taxon-name><tp:taxon-name-part taxon-name-part-type="genus">Oligaphorura</tp:taxon-name-part> <tp:taxon-name-part taxon-name-part-type="species">koreana</tp:taxon-name-part></tp:taxon-name></italic> (Weiner, 1994), <italic><tp:taxon-name><tp:taxon-name-part taxon-name-part-type="genus">Dimorphaphorura</tp:taxon-name-part> <tp:taxon-name-part taxon-name-part-type="species">raxensis</tp:taxon-name-part></tp:taxon-name></italic> (Gisin, 1961), <italic><tp:taxon-name><tp:taxon-name-part taxon-name-part-type="genus">Dimorphaphorura</tp:taxon-name-part> <tp:taxon-name-part taxon-name-part-type="species">chatyrdagi</tp:taxon-name-part></tp:taxon-name></italic> (Kaprus’, Weiner &amp; Pomorski, 2002), and <italic><tp:taxon-name><tp:taxon-name-part taxon-name-part-type="genus">Dimorphaphorura</tp:taxon-name-part> <tp:taxon-name-part taxon-name-part-type="species">sanjiangensis</tp:taxon-name-part></tp:taxon-name></italic> Sun &amp; Wu, 2012. <italic><tp:taxon-name><tp:taxon-name-part taxon-name-part-type="genus">Oligaphorura</tp:taxon-name-part> <tp:taxon-name-part taxon-name-part-type="species">nataliae</tp:taxon-name-part></tp:taxon-name></italic> differs from the above <italic><tp:taxon-name><tp:taxon-name-part taxon-name-part-type="genus">Oligaphorura</tp:taxon-name-part></tp:taxon-name></italic> species (<italic><tp:taxon-name><tp:taxon-name-part taxon-name-part-type="genus">Oligaphorura</tp:taxon-name-part> <tp:taxon-name-part taxon-name-part-type="species">pingicola</tp:taxon-name-part></tp:taxon-name></italic> and <italic><tp:taxon-name><tp:taxon-name-part taxon-name-part-type="genus">Oligaphorura</tp:taxon-name-part> <tp:taxon-name-part taxon-name-part-type="species">koreana</tp:taxon-name-part></tp:taxon-name></italic>) in having no <italic>ms</italic> on <italic>Th</italic>.3. <italic><tp:taxon-name><tp:taxon-name-part taxon-name-part-type="genus">Dimorphaphorura</tp:taxon-name-part> <tp:taxon-name-part taxon-name-part-type="species">raxensis</tp:taxon-name-part></tp:taxon-name></italic> according to <xref ref-type="bibr" rid="B33">Weiner and Kaprus’ (2014)</xref> has 9 distal setae on tibiotarsi and <italic>ABC</italic> type of labium. <italic><tp:taxon-name><tp:taxon-name-part taxon-name-part-type="genus">Dimorphaphorura</tp:taxon-name-part> <tp:taxon-name-part taxon-name-part-type="species">chatyrdagi</tp:taxon-name-part></tp:taxon-name></italic> can easily be distinguished due to strongly reduced tibiotarsal chaetotaxy (with 5 distal setae) and the presence of <italic>ms</italic> on <italic>Th</italic>.3. <italic><tp:taxon-name><tp:taxon-name-part taxon-name-part-type="genus">Dimorphaphorura</tp:taxon-name-part> <tp:taxon-name-part taxon-name-part-type="species">sanjiangensis</tp:taxon-name-part></tp:taxon-name></italic>, recently described from northern China, can be separated from <italic><tp:taxon-name><tp:taxon-name-part taxon-name-part-type="genus">Oligaphorura</tp:taxon-name-part> <tp:taxon-name-part taxon-name-part-type="species">nataliae</tp:taxon-name-part></tp:taxon-name></italic> due to different type of labium (<italic>A</italic> versus <italic>AC</italic> in <italic><tp:taxon-name><tp:taxon-name-part taxon-name-part-type="genus">Oligaphorura</tp:taxon-name-part> <tp:taxon-name-part taxon-name-part-type="species">nataliae</tp:taxon-name-part></tp:taxon-name></italic>), the presence of <italic>psx</italic> on abdominal sterna (0/000/122201+1<sup>m</sup>), and identical number of tibiotarsal setae on all legs (20-20-20) which is very characteristic if it is correct. Apart of this, all three species of <italic><tp:taxon-name><tp:taxon-name-part taxon-name-part-type="genus">Dimorphaphorura</tp:taxon-name-part></tp:taxon-name></italic> should have no more than 5+5 setae in the manubrial field whereas even first instars of <italic><tp:taxon-name><tp:taxon-name-part taxon-name-part-type="genus">Oligaphorura</tp:taxon-name-part> <tp:taxon-name-part taxon-name-part-type="species">nataliae</tp:taxon-name-part></tp:taxon-name></italic> possess 6+6 setae.</p><p>The presence of 7 long guard setae of labium in such small species as <italic><tp:taxon-name><tp:taxon-name-part taxon-name-part-type="genus">Oligaphorura</tp:taxon-name-part> <tp:taxon-name-part taxon-name-part-type="species">nataliae</tp:taxon-name-part></tp:taxon-name></italic> is an uncommon character in the tribe and needs additional confirmation being seen in few specimens. Only five other Asiatic species, <italic><tp:taxon-name><tp:taxon-name-part taxon-name-part-type="genus">Dimorphaphorura</tp:taxon-name-part> <tp:taxon-name-part taxon-name-part-type="species">sanjiangensis</tp:taxon-name-part></tp:taxon-name></italic>, <italic><tp:taxon-name><tp:taxon-name-part taxon-name-part-type="genus">Micraphorura</tp:taxon-name-part> <tp:taxon-name-part taxon-name-part-type="species">changbaiensis</tp:taxon-name-part></tp:taxon-name></italic> Sun &amp; Wu, 2012, <italic><tp:taxon-name><tp:taxon-name-part taxon-name-part-type="genus">Oligaphorura</tp:taxon-name-part> <tp:taxon-name-part taxon-name-part-type="species">aborigensis</tp:taxon-name-part></tp:taxon-name></italic> (Fjellberg, 1987) and the two new <italic><tp:taxon-name><tp:taxon-name-part taxon-name-part-type="genus">Oligaphorura</tp:taxon-name-part></tp:taxon-name></italic> species described above, share this character with <italic><tp:taxon-name><tp:taxon-name-part taxon-name-part-type="genus">Oligaphorura</tp:taxon-name-part> <tp:taxon-name-part taxon-name-part-type="species">nataliae</tp:taxon-name-part></tp:taxon-name></italic> whereas 18 species of the tribe are known as having only 6 long guards.</p></tp:treatment-sec><tp:treatment-sec><!--Section generated to contain objects referenced in tp:taxon-treatment.--><fig id="F7" position="float" orientation="portrait"><label>Figures 29–32.</label><caption><p>Chaetotaxy of abdominal sterna. <bold>29</bold> <italic><tp:taxon-name><tp:taxon-name-part taxon-name-part-type="genus">Oligaphorura</tp:taxon-name-part> <tp:taxon-name-part taxon-name-part-type="species">ambigua</tp:taxon-name-part></tp:taxon-name></italic> sp. n. (adult) <bold>30</bold> <italic><tp:taxon-name><tp:taxon-name-part taxon-name-part-type="genus">Oligaphorura</tp:taxon-name-part> <tp:taxon-name-part taxon-name-part-type="species">ambigua</tp:taxon-name-part></tp:taxon-name></italic> sp. n. (juvenile) <bold>31</bold> <italic><tp:taxon-name><tp:taxon-name-part taxon-name-part-type="genus">Oligaphorura</tp:taxon-name-part> <tp:taxon-name-part taxon-name-part-type="species">nataliae</tp:taxon-name-part></tp:taxon-name></italic> (adult) <bold>32</bold> <italic><tp:taxon-name><tp:taxon-name-part taxon-name-part-type="genus">Oligaphorura</tp:taxon-name-part> <tp:taxon-name-part taxon-name-part-type="species">nataliae</tp:taxon-name-part></tp:taxon-name></italic> (juvenile). Secondary setae in adults circled. Scale bars: <bold>29, 31–32</bold> = 0.1 mm, <bold>30</bold> = 0.05 mm.</p></caption><graphic xmlns:xlink="http://www.w3.org/1999/xlink" xlink:href="zookeys-488-047-g007.jpg" position="float" orientation="portrait" xlink:type="simple" id="oo_40297.jpg"/></fig></tp:treatment-sec><ref-list><ref id="B33"><mixed-citation xmlns:xlink="http://www.w3.org/1999/xlink" xlink:type="simple"><person-group><name name-style="western"><surname>Weiner</surname><given-names>WM</given-names></name><name name-style="western"><surname>Kaprus’</surname><given-names>IJ</given-names></name></person-group> (<year>2014</year>) <article-title>Revision of Palearctic species of the genus <italic><tp:taxon-name><tp:taxon-name-part taxon-name-part-type="genus">Dimorphaphorura</tp:taxon-name-part></tp:taxon-name></italic> (<tp:taxon-name><tp:taxon-name-part taxon-name-part-type="order">Collembola</tp:taxon-name-part></tp:taxon-name>: <tp:taxon-name><tp:taxon-name-part taxon-name-part-type="family">Onychiuridae</tp:taxon-name-part></tp:taxon-name>: <tp:taxon-name><tp:taxon-name-part taxon-name-part-type="subfamily">Onychiurinae</tp:taxon-name-part></tp:taxon-name>: <tp:taxon-name><tp:taxon-name-part taxon-name-part-type="tribe">Oligaphorurini</tp:taxon-name-part></tp:taxon-name>) with description of new species.</article-title><source>Journal of Insect Science</source><volume>14</volume>(<issue>74</issue>): <fpage>1</fpage>–<lpage>30</lpage>. doi: <ext-link ext-link-type="doi" xlink:href="10.1673/031.014.74" xlink:type="simple">10.1673/031.014.74</ext-link>, <ext-link ext-link-type="uri" xlink:href="http://www.insectscience.org/14.74" xlink:type="simple">http://www.insectscience.org/14.74</ext-link></mixed-citation></ref></ref-list></tp:taxon-treatment>
