# Supplementary material for: Subdivision of the tribe Oligaphorurini in the light of new and lesser known species from North-East Russia (Collembola, Onychiuridae, Onychiurinae)
Source: Zookeys. 2015 Mar 19;(488):47–75. doi: 10.3897/zookeys.488.8123 (PMC4389124; doi:10.3897/zookeys.488.8123)
Supplement: XML Treatment for Micraphorura alnus [file zookeys.488.8123-treatment5.xml]

<!DOCTYPE tp:taxon-treatment
  PUBLIC "-//TaxonX//DTD Taxonomic Treatment Publishing DTD v0 20100105//EN" "tax-treatment-NSO.dtd">
<tp:taxon-treatment xmlns:tp="http://www.plazi.org/taxpub"><tp:treatment-meta><kwd-group><label>Taxon classification</label><kwd><named-content content-type="kingdom">Animalia</named-content></kwd><kwd><named-content content-type="order">Collembola</named-content></kwd><kwd><named-content content-type="family">Onychiuridae</named-content></kwd></kwd-group><mixed-citation publication-type="journal"><person-group><name><surname>Babenko</surname><given-names>Anatoly B.</given-names></name><name><surname>Fjellberg</surname><given-names>Arne</given-names></name></person-group><article-title>Subdivision of the tribe <tp:taxon-name><tp:taxon-name-part taxon-name-part-type="tribe">Oligaphorurini</tp:taxon-name-part></tp:taxon-name> in the light of new and lesser known species from North-East Russia (<tp:taxon-name><tp:taxon-name-part taxon-name-part-type="order">Collembola</tp:taxon-name-part></tp:taxon-name>, <tp:taxon-name><tp:taxon-name-part taxon-name-part-type="family">Onychiuridae</tp:taxon-name-part></tp:taxon-name>, <tp:taxon-name><tp:taxon-name-part taxon-name-part-type="subfamily">Onychiurinae</tp:taxon-name-part></tp:taxon-name>)</article-title><source>Zookeys</source><day>19</day><month>3</month><year>2015</year><volume>2015</volume><issue>488</issue><fpage>47</fpage><lpage>75</lpage><pub-id pub-id-type="doi">10.3897/zookeys.488.8123</pub-id></mixed-citation></tp:treatment-meta><tp:nomenclature><tp:taxon-name>
                            <tp:taxon-name-part taxon-name-part-type="genus">Micraphorura</tp:taxon-name-part>
                            <tp:taxon-name-part taxon-name-part-type="species">alnus</tp:taxon-name-part>
                        </tp:taxon-name><tp:taxon-authority>(Fjellberg, 1987)</tp:taxon-authority><tp:taxon-status xmlns:xlink="http://www.w3.org/1999/xlink" xlink:type="simple">comb. n.</tp:taxon-status><tp:nomenclature-citation-list><tp:nomenclature-citation><tp:taxon-name><tp:taxon-name-part taxon-name-part-type="genus">Onychiurus</tp:taxon-name-part> (<tp:taxon-name-part taxon-name-part-type="subgenus">Archaphorura</tp:taxon-name-part>) <tp:taxon-name-part taxon-name-part-type="species">alnus</tp:taxon-name-part></tp:taxon-name><comment> Fjellberg, 1987: 282.</comment></tp:nomenclature-citation><tp:nomenclature-citation><tp:taxon-name><tp:taxon-name-part taxon-name-part-type="genus">Dimorphaphorura</tp:taxon-name-part> <tp:taxon-name-part taxon-name-part-type="species">alna</tp:taxon-name-part></tp:taxon-name><comment> (Fjellberg): <ext-link xmlns:xlink="http://www.w3.org/1999/xlink" ext-link-type="uri" xlink:href="http://www.collembola.org" xlink:type="simple">www.collembola.org</ext-link></comment></tp:nomenclature-citation><tp:nomenclature-citation><tp:taxon-name><tp:taxon-name-part taxon-name-part-type="genus">Dimorphaphorura</tp:taxon-name-part> <tp:taxon-name-part taxon-name-part-type="species">alnus</tp:taxon-name-part></tp:taxon-name><comment> (Fjellberg): <xref ref-type="bibr" rid="B33">Weiner and Kaprus’ 2014</xref>: 6.</comment></tp:nomenclature-citation></tp:nomenclature-citation-list></tp:nomenclature><tp:treatment-sec sec-type="Material"><title>Material.</title><p>holotype, ♀, “ USSR, Magadan Reg., Aborigen [field station, <named-content xmlns:xlink="http://www.w3.org/1999/xlink" content-type="dwc:verbatimCoordinates" xlink:type="simple">61°56'N, 149°40'E</named-content>], deep, moist <italic><tp:taxon-name><tp:taxon-name-part taxon-name-part-type="genus">Pinus</tp:taxon-name-part> <tp:taxon-name-part taxon-name-part-type="species">pumila</tp:taxon-name-part></tp:taxon-name></italic> litter, 27 vii 1979“ (CNC 165044, type No 20108); Paratypes, 5 ♀, same sample (CNC 165130, type No 20111); 1 ♀, same region, “<italic><tp:taxon-name><tp:taxon-name-part taxon-name-part-type="genus">Alnus</tp:taxon-name-part></tp:taxon-name></italic> litter in dense thickets, 25 vii 1979” (CNC 165129, type No 20110), all A. Fjellberg leg.; 9 specimens (in bad condition), “USSR, Chukotka, Chaun Bay [<named-content xmlns:xlink="http://www.w3.org/1999/xlink" content-type="dwc:verbatimCoordinates" xlink:type="simple">68°44'N, 170°36'E</named-content>], Sept. 1975” (CNC 165128, type No 20109), S.F. MacLean leg.</p></tp:treatment-sec><tp:treatment-sec sec-type="Additional material"><title>Additional material.</title><p>1 ♂, Magadan District, Bolshoi Annachag Mts. Range, upper reaches of Kolyma River, field station “Aborigen”, valley bottom near station, moss <!--PageBreak-->and litter of <italic><tp:taxon-name><tp:taxon-name-part taxon-name-part-type="genus">Larix</tp:taxon-name-part></tp:taxon-name></italic>/<italic><tp:taxon-name><tp:taxon-name-part taxon-name-part-type="genus">Pinus</tp:taxon-name-part></tp:taxon-name></italic> on slope, 25 vii 1979, A. Fjellberg leg.; 5♀ and 3♂, same region, deep moist litter in thickets of <italic><tp:taxon-name><tp:taxon-name-part taxon-name-part-type="genus">Pinus</tp:taxon-name-part> <tp:taxon-name-part taxon-name-part-type="species">pumila</tp:taxon-name-part></tp:taxon-name></italic>, 1200 m alt., 27 vii 1979, A. Fjellberg leg.; 2 ♂, same region, stand of <italic><tp:taxon-name><tp:taxon-name-part taxon-name-part-type="genus">Pinus</tp:taxon-name-part> <tp:taxon-name-part taxon-name-part-type="species">pumila</tp:taxon-name-part></tp:taxon-name></italic>, <italic><tp:taxon-name><tp:taxon-name-part taxon-name-part-type="genus">Betula</tp:taxon-name-part></tp:taxon-name></italic>, <italic><tp:taxon-name><tp:taxon-name-part taxon-name-part-type="genus">Larix</tp:taxon-name-part> <tp:taxon-name-part taxon-name-part-type="species">dahurica</tp:taxon-name-part></tp:taxon-name></italic>, and <italic><tp:taxon-name><tp:taxon-name-part taxon-name-part-type="genus">Alnus</tp:taxon-name-part> <tp:taxon-name-part taxon-name-part-type="species">fruticosa</tp:taxon-name-part></tp:taxon-name></italic>, 24 vii 1979, V. Behan leg.</p></tp:treatment-sec><tp:treatment-sec sec-type="Redescription"><title>Redescription.</title><p>Colour white. Size 0.8-0.9 mm. Body shape cylindrical. Antennae about as long as head, <italic>Ant</italic>.3-4 broad, club-like. <italic>Ant</italic>.4 with subapical organite and microsensillum located in proximal row of setae. <italic>AO</italic> consists of 5 long and thin papillae, two sensory rods, two granulated sensory clubs (internal almost straight, external much larger and bent), 5 guard setae and a lateral microsensillum which is set below the organ. <italic>Ant</italic>.1 with 8 setae, Ant. 2 with (12)13 setae. <italic>PAO</italic> with 3-4 lobes, slightly longer than nearest pseudocellus. Labrum with 4/3-2-2 setae. Apical part of labium with thick terminal setae on papillae <italic>A</italic> and <italic>C</italic>, 6 long guard setae and 6 proximal setae present, basal fields with 4+5 setae. Maxillary palp simple with two sublobal hairs.</p><p>Pseudocellar formula (<italic>pso</italic>) as follows, dorsal: 32/133/33343, ventral: 2/000/0001, parapseudocelli (<italic>psx</italic>) invisible. Each subcoxa with one <italic>pso</italic>, <italic>psx</italic> absent. Granulation rather coarse, especially around pseudocelli and on <italic>Abd</italic>.6. Dorsal chaetotaxy almost symmetrical, setae smooth and fine, macrosetae poorly differentiated, sensory setae (2/011/222211) more or less distinct, <italic>Th</italic>.1 usually with 6+6 setae, <italic>Th</italic>.2-3 with lateral <italic>ms</italic>, <italic>p</italic><sub>1</sub> on head and <italic>Th</italic>.2-3 almost on level with other medial <italic>p</italic>-setae. <italic>Abd</italic>.5 with <italic>m</italic><sub>1</sub> longer than <italic>a</italic><sub>1,</sub> subequal to <italic>p</italic><sub>1</sub>. Unpaired setae: <italic>d</italic><sub>0</sub> and axial seta on <italic>Abd</italic>.5 absent, <italic>Abd</italic>.6 with two axial setae, <italic>a</italic><sub>0</sub> subequal to <italic>a</italic><sub>2</sub>. Thoracic sterna with 0-1(2)-1(2-3) setae on each side of ventral line. Upper subcoxae usually with 3-3-4 setae. Furca as a small area with fine granulation in middle section of sternum of <italic>Abd</italic>.4, some setae present on sternum anteriorly to furcal remnant. In juveniles manubrial field with usual 3+3 proximal <italic>q</italic>- setae and 2+2 distal ones set in a row, in adults some additional setae sometimes present, especially in large specimens (Fig. <xref ref-type="fig" rid="F8">33</xref>). Ventral tube with (5)6+6 distal and (1)2 proximal setae at base. Subcoxae with 3-(3)4-(3)4 setae, tibiotarsi with 20-20-19 setae: each distal whorl (<italic>A+T</italic>) with 11 setae, whorl <italic>B</italic> with 7-7-6 setae, setae <italic>M</italic> and <italic>Y</italic> present on all tibiotarsi. Unguis simple, without inner or lateral teeth, unguiculus with clear basal lamella, about 3/4 as long as unguis. Anal spine bent, rather thick and constricted at base, set without papillae. Males present.</p></tp:treatment-sec><tp:treatment-sec sec-type="Remarks"><title>Remarks.</title><p>The redescription completely matches the original one, although <xref ref-type="bibr" rid="B10">Fjellberg (1987)</xref> did not mentioned ventral <italic>pso</italic> on <italic>Abd</italic>.4. The species was recently redescribed by <xref ref-type="bibr" rid="B33">Weiner and Kaprus’ (2014)</xref>. The only clear difference with this description is the number of labral setae which states as being full (4/3-4-2). The authors treat the species as <italic><tp:taxon-name><tp:taxon-name-part taxon-name-part-type="genus">Dimorphaphorura</tp:taxon-name-part></tp:taxon-name></italic> because their specimens had no secondary setae in the manubrial field (only 5+5 setae in all). In the largest specimens from Magadan the manubrial field has several additional <italic>mm</italic>-setae (the holotype has 14 setae on the manubrial field in total) which illustrates the weak distinction between <italic><tp:taxon-name><tp:taxon-name-part taxon-name-part-type="genus">Dimorphaphorura</tp:taxon-name-part></tp:taxon-name></italic> and <italic><tp:taxon-name><tp:taxon-name-part taxon-name-part-type="genus">Micraphorura</tp:taxon-name-part></tp:taxon-name></italic>.</p><p>The set of dorsal pseudocelli displayed by <!--PageBreak--><italic><tp:taxon-name><tp:taxon-name-part taxon-name-part-type="genus">Micraphorura</tp:taxon-name-part> <tp:taxon-name-part taxon-name-part-type="species">alnus</tp:taxon-name-part></tp:taxon-name></italic> is shared with several other species in the genus. Among these only four species have ventral <italic>pso</italic> present on <italic>Abd</italic>.4, i.e. <italic><tp:taxon-name><tp:taxon-name-part taxon-name-part-type="genus">Micraphorura</tp:taxon-name-part> <tp:taxon-name-part taxon-name-part-type="species">alnus</tp:taxon-name-part></tp:taxon-name></italic>, <italic><tp:taxon-name><tp:taxon-name-part taxon-name-part-type="genus">Micraphorura</tp:taxon-name-part> <tp:taxon-name-part taxon-name-part-type="species">pieninensis</tp:taxon-name-part></tp:taxon-name></italic> Weiner, 1988, <italic><tp:taxon-name><tp:taxon-name-part taxon-name-part-type="genus">Dimorphaphorura</tp:taxon-name-part> <tp:taxon-name-part taxon-name-part-type="species">irinae</tp:taxon-name-part></tp:taxon-name></italic> (Thibaud &amp; Taraschuk, 1997), and <italic><tp:taxon-name><tp:taxon-name-part taxon-name-part-type="genus">Dimorphaphorura</tp:taxon-name-part> <tp:taxon-name-part taxon-name-part-type="species">olenae</tp:taxon-name-part></tp:taxon-name></italic>. <italic><tp:taxon-name><tp:taxon-name-part taxon-name-part-type="genus">Micraphorura</tp:taxon-name-part> <tp:taxon-name-part taxon-name-part-type="species">pieninensis</tp:taxon-name-part></tp:taxon-name></italic> differs from both other species in having no <italic>ms</italic> on <italic>Th</italic>.3. <italic><tp:taxon-name><tp:taxon-name-part taxon-name-part-type="genus">Dimorphaphorura</tp:taxon-name-part> <tp:taxon-name-part taxon-name-part-type="species">irinae</tp:taxon-name-part></tp:taxon-name></italic> can be distinguished by the reduced tibiotarsal chaetotaxy (only 2 <italic>T</italic>-setae present), a full number of labral setae (4/9) and different labial type (<italic>ABC</italic>) (<xref ref-type="bibr" rid="B33">Weiner and Kaprus’ 2014</xref>). <italic><tp:taxon-name><tp:taxon-name-part taxon-name-part-type="genus">Dimorphaphorura</tp:taxon-name-part> <tp:taxon-name-part taxon-name-part-type="species">olenae</tp:taxon-name-part></tp:taxon-name></italic> possesses ventral <italic>pso</italic> on all sterna from <italic>Abd</italic>.1 to <italic>Abd</italic>.4, and two <italic>pso</italic> on subcoxae of leg.2-3.</p></tp:treatment-sec><tp:treatment-sec><!--Section generated to contain objects referenced in tp:taxon-treatment.--><fig id="F8" position="float" orientation="portrait"><label>Figures 33–34.</label><caption><p>Chaetotaxy of abdominal sterna. <bold>33</bold> <italic><tp:taxon-name><tp:taxon-name-part taxon-name-part-type="genus">Micraphorura</tp:taxon-name-part> <tp:taxon-name-part taxon-name-part-type="species">alnus</tp:taxon-name-part></tp:taxon-name></italic> (adult) <bold>34</bold> <italic><tp:taxon-name><tp:taxon-name-part taxon-name-part-type="genus">Archaphorura</tp:taxon-name-part> <tp:taxon-name-part taxon-name-part-type="species">serratotuberculata</tp:taxon-name-part></tp:taxon-name></italic> (adult). Secondary setae circled. Scale bars: 0.05 mm.</p></caption><graphic xmlns:xlink="http://www.w3.org/1999/xlink" xlink:href="zookeys-488-047-g008.jpg" position="float" orientation="portrait" xlink:type="simple" id="oo_40298.jpg"/></fig></tp:treatment-sec><ref-list><ref id="B33"><mixed-citation xmlns:xlink="http://www.w3.org/1999/xlink" xlink:type="simple"><person-group><name name-style="western"><surname>Weiner</surname><given-names>WM</given-names></name><name name-style="western"><surname>Kaprus’</surname><given-names>IJ</given-names></name></person-group> (<year>2014</year>) <article-title>Revision of Palearctic species of the genus <italic><tp:taxon-name><tp:taxon-name-part taxon-name-part-type="genus">Dimorphaphorura</tp:taxon-name-part></tp:taxon-name></italic> (<tp:taxon-name><tp:taxon-name-part taxon-name-part-type="order">Collembola</tp:taxon-name-part></tp:taxon-name>: <tp:taxon-name><tp:taxon-name-part taxon-name-part-type="family">Onychiuridae</tp:taxon-name-part></tp:taxon-name>: <tp:taxon-name><tp:taxon-name-part taxon-name-part-type="subfamily">Onychiurinae</tp:taxon-name-part></tp:taxon-name>: <tp:taxon-name><tp:taxon-name-part taxon-name-part-type="tribe">Oligaphorurini</tp:taxon-name-part></tp:taxon-name>) with description of new species.</article-title><source>Journal of Insect Science</source><volume>14</volume>(<issue>74</issue>): <fpage>1</fpage>–<lpage>30</lpage>. doi: <ext-link ext-link-type="doi" xlink:href="10.1673/031.014.74" xlink:type="simple">10.1673/031.014.74</ext-link>, <ext-link ext-link-type="uri" xlink:href="http://www.insectscience.org/14.74" xlink:type="simple">http://www.insectscience.org/14.74</ext-link></mixed-citation></ref><ref id="B10"><mixed-citation xmlns:xlink="http://www.w3.org/1999/xlink" xlink:type="simple"><person-group><name name-style="western"><surname>Fjellberg</surname><given-names>A</given-names></name></person-group> (<year>1987</year>) <article-title>Northern species of <tp:taxon-name><tp:taxon-name-part taxon-name-part-type="genus">Onychiurus</tp:taxon-name-part></tp:taxon-name> Gervais, 1841, subgenus <tp:taxon-name><tp:taxon-name-part taxon-name-part-type="subgenus">Archaphorura</tp:taxon-name-part></tp:taxon-name> Bagnall, 1949 (<tp:taxon-name><tp:taxon-name-part taxon-name-part-type="order">Collembola</tp:taxon-name-part></tp:taxon-name>: <tp:taxon-name><tp:taxon-name-part taxon-name-part-type="family">Onychiuridae</tp:taxon-name-part></tp:taxon-name>).</article-title><source>Entomologica scandinavica</source><volume>18</volume>: <fpage>279</fpage>–<lpage>288</lpage>. doi: <ext-link ext-link-type="doi" xlink:href="10.1163/187631287X00142" xlink:type="simple">10.1163/187631287X00142</ext-link></mixed-citation></ref></ref-list></tp:taxon-treatment>
