# Supplementary material for: Subdivision of the tribe Oligaphorurini in the light of new and lesser known species from North-East Russia (Collembola, Onychiuridae, Onychiurinae)
Source: Zookeys. 2015 Mar 19;(488):47–75. doi: 10.3897/zookeys.488.8123 (PMC4389124; doi:10.3897/zookeys.488.8123)
Supplement: XML Treatment for Oligaphorura interrupta [file zookeys.488.8123-treatment6.xml]

<!DOCTYPE tp:taxon-treatment
  PUBLIC "-//TaxonX//DTD Taxonomic Treatment Publishing DTD v0 20100105//EN" "tax-treatment-NSO.dtd">
<tp:taxon-treatment xmlns:tp="http://www.plazi.org/taxpub"><tp:treatment-meta><kwd-group><label>Taxon classification</label><kwd><named-content content-type="kingdom">Animalia</named-content></kwd><kwd><named-content content-type="order">Collembola</named-content></kwd><kwd><named-content content-type="family">Onychiuridae</named-content></kwd></kwd-group><mixed-citation publication-type="journal"><person-group><name><surname>Babenko</surname><given-names>Anatoly B.</given-names></name><name><surname>Fjellberg</surname><given-names>Arne</given-names></name></person-group><article-title>Subdivision of the tribe <tp:taxon-name><tp:taxon-name-part taxon-name-part-type="tribe">Oligaphorurini</tp:taxon-name-part></tp:taxon-name> in the light of new and lesser known species from North-East Russia (<tp:taxon-name><tp:taxon-name-part taxon-name-part-type="order">Collembola</tp:taxon-name-part></tp:taxon-name>, <tp:taxon-name><tp:taxon-name-part taxon-name-part-type="family">Onychiuridae</tp:taxon-name-part></tp:taxon-name>, <tp:taxon-name><tp:taxon-name-part taxon-name-part-type="subfamily">Onychiurinae</tp:taxon-name-part></tp:taxon-name>)</article-title><source>Zookeys</source><day>19</day><month>3</month><year>2015</year><volume>2015</volume><issue>488</issue><fpage>47</fpage><lpage>75</lpage><pub-id pub-id-type="doi">10.3897/zookeys.488.8123</pub-id></mixed-citation></tp:treatment-meta><tp:nomenclature><tp:taxon-name>
                            <tp:taxon-name-part taxon-name-part-type="genus">Oligaphorura</tp:taxon-name-part>
                            <tp:taxon-name-part taxon-name-part-type="species">interrupta</tp:taxon-name-part>
                        </tp:taxon-name><tp:taxon-authority>(Fjellberg, 1987)</tp:taxon-authority><tp:taxon-status xmlns:xlink="http://www.w3.org/1999/xlink" xlink:type="simple">comb. n.</tp:taxon-status><tp:nomenclature-citation-list><tp:nomenclature-citation><tp:taxon-name><tp:taxon-name-part taxon-name-part-type="genus">Onychiurus</tp:taxon-name-part> (<tp:taxon-name-part taxon-name-part-type="subgenus">Archaphorura</tp:taxon-name-part>) <tp:taxon-name-part taxon-name-part-type="species">interruptus</tp:taxon-name-part></tp:taxon-name><comment> Fjellberg, 1987: 282.</comment></tp:nomenclature-citation><tp:nomenclature-citation><tp:taxon-name><tp:taxon-name-part taxon-name-part-type="genus">Micraphorura</tp:taxon-name-part> <tp:taxon-name-part taxon-name-part-type="species">interrupta</tp:taxon-name-part></tp:taxon-name><comment> (Fjellberg): <ext-link xmlns:xlink="http://www.w3.org/1999/xlink" ext-link-type="uri" xlink:href="http://www.collembola.org" xlink:type="simple">www.collembola.org</ext-link></comment></tp:nomenclature-citation></tp:nomenclature-citation-list></tp:nomenclature><tp:treatment-sec sec-type="Material"><title>Material.</title><p>holotype, ♀, “USSR, Magadan Reg., “Death Valley”, Magadan-Ust’ Umchug [road], 209 km from Magadan, moss, lichen, <italic><tp:taxon-name><tp:taxon-name-part taxon-name-part-type="genus">Vaccinium</tp:taxon-name-part></tp:taxon-name></italic>, 30 vii 1979” (CNC 165045, type No 20107); Paratypes, 9♀ and 1♂, same sample (CNC 165134, type No 20106), all A. Fjellberg leg.</p></tp:treatment-sec><tp:treatment-sec sec-type="Additional material"><title>Additional material.</title><p>1 specimen, Magadan District, Bolshoi Annachag Mts. Range, upper reaches of Kolyma River, field station “Aborigen” [<named-content xmlns:xlink="http://www.w3.org/1999/xlink" content-type="dwc:verbatimCoordinates" xlink:type="simple">61°56'N, 149°40'E</named-content>], alpine study area (lichen, moss, <italic><tp:taxon-name><tp:taxon-name-part taxon-name-part-type="genus">Dryas</tp:taxon-name-part></tp:taxon-name></italic>, <italic><tp:taxon-name><tp:taxon-name-part taxon-name-part-type="genus">Empetrum</tp:taxon-name-part></tp:taxon-name></italic>), 26 vii 1979, V. Behan leg.; 11 specimens, same region, Butugychag (“Death Valley”) [<named-content xmlns:xlink="http://www.w3.org/1999/xlink" content-type="dwc:verbatimCoordinates" xlink:type="simple">61°18'N, 149°11'E</named-content>], moist <italic><tp:taxon-name><tp:taxon-name-part taxon-name-part-type="genus">Sphagnum</tp:taxon-name-part></tp:taxon-name></italic>, litter <italic><tp:taxon-name><tp:taxon-name-part taxon-name-part-type="genus">Betula</tp:taxon-name-part> <tp:taxon-name-part taxon-name-part-type="species">nana</tp:taxon-name-part></tp:taxon-name></italic>, <italic><tp:taxon-name><tp:taxon-name-part taxon-name-part-type="genus">Alnus</tp:taxon-name-part></tp:taxon-name></italic> thickets, 30 vii 1979, A. Fjellberg leg.; 10 specimens, Magadan vicinities, “Snow Valley”, rich meadow (<italic><tp:taxon-name><tp:taxon-name-part taxon-name-part-type="genus">Veratrum</tp:taxon-name-part></tp:taxon-name></italic>, <italic><tp:taxon-name><tp:taxon-name-part taxon-name-part-type="genus">Angelica</tp:taxon-name-part></tp:taxon-name></italic>), 20 viii 1979; ca. 15 specimens, Northern Yakutia, Shirokostan Peninsula, Ledyanoe lake [<named-content xmlns:xlink="http://www.w3.org/1999/xlink" content-type="dwc:verbatimCoordinates" xlink:type="simple">72°25'N, 141°00'E</named-content>], various habitats, 1994, A. Babenko leg.; 1 ♀, North-Eastern Yakutia, delta of Indigirka river [<named-content xmlns:xlink="http://www.w3.org/1999/xlink" content-type="dwc:verbatimCoordinates" xlink:type="simple">71°26'N, 149°45'E</named-content>], <italic><tp:taxon-name><tp:taxon-name-part taxon-name-part-type="genus">Eriophorum</tp:taxon-name-part> <tp:taxon-name-part taxon-name-part-type="species">vaginatum</tp:taxon-name-part></tp:taxon-name></italic> tussock, 1994, A. Babenko leg.; ca. 30 specimens, Magadan District, upper reaches of Ola River [<named-content xmlns:xlink="http://www.w3.org/1999/xlink" content-type="dwc:verbatimCoordinates" xlink:type="simple">60°39'N, 151°16'E</named-content>], various sites, viii 2011, A. Babenko leg.</p></tp:treatment-sec><tp:treatment-sec sec-type="Redescription"><title>Redescription.</title><p>Colour white. Size 0.75 mm. Body shape cylindrical. Antennae about as long as head, <italic>Ant</italic>.3-4 broad, club-like. <italic>Ant</italic>.4 with a peg-like subapical organite, microsensillum located in proximal row of setae. <italic>AO</italic> consisting of 5 long and thin papillae, two sensory rods, two granulated sensory clubs (internal straight, external much bigger and bent), 5 guard setae and a lateral microsensillum set below the organ. <italic>Ant</italic>.1 and 2 with 8 setae and 13-14 setae respectively. <italic>PAO</italic> with 3-4 lobes, longer than nearest pseudocellus. Labrum with 4/3-2-2 setae. Apical part of labium with thick terminal setae on papillae <italic>A</italic> and <italic>C</italic>, common number of guard setae (6 long and 4 spiniform ones), and 6 proximal setae. Basal fields with 4+5(6) setae. Maxillary palp simple with two sublobal hairs.</p><p>Most common dorsal pseudocellar formula (<!--PageBreak--><italic>pso</italic>) as 32/033/33353, submedial <italic>pso a</italic> and <italic>b</italic> on <italic>Abd</italic>.1-2 set close together (with <italic>pso b</italic> on level with setae <italic>p</italic>3). Variations are frequent and specimens with additional <italic>pso</italic> on some abdominal terga (usually asymmetrical) are seen. The whole formula may be expressed as follows, 32/033/3(4),3(4),3(4),(4)5,3(4). Ventral side of head with two <italic>pso</italic> as usual. Parapseudocelli (<italic>psx</italic>) invisible. Each subcoxa with one <italic>pso</italic>. Granulation fine and uniform, sometimes clearly coarser around pseudocelli. Dorsal chaetotaxy almost symmetrical, setae smooth, macrosetae short, needle-like usually blunt at tip, sensory setae more or less distinct, usually 2/011/22211 in number, sensilla like, broaden seta usually present on lower <italic>Scx</italic>.3. <italic>Th</italic>.1 with 5-6 setae on each side. Both <italic>Th</italic>.2 and 3 with lateral <italic>ms</italic>, <italic>p</italic><sub>1</sub> on head and <italic>Th</italic>.2-3 usually slightly in front of <italic>p</italic>2, <italic>Abd</italic>.1-3 with setae <italic>p</italic>4 usually present. <italic>Abd</italic>.5 with <italic>m</italic><sub>1</sub> curved, thinner and shorter than the straight <italic>a</italic><sub>1</sub> and <italic>p</italic><sub>1</sub>. Unpaired setae: <italic>d</italic><sub>0</sub> absent, <italic>p</italic><sub>0</sub> frequently present on <italic>Abd</italic>.5, <italic>Abd</italic>.6 with two axial setae, <italic>a</italic><sub>0</sub> clearly shorter than <italic>a</italic><sub>2</sub>. Thoracic sterna 1-3 with 0-0-1 setae, sometimes setae completely absent. Furca remnant as a small fold in some distance from anterior border of <italic>Abd</italic>.4 sternum, chaetotaxy of manubrial field in juveniles as in Fig. <xref ref-type="fig" rid="F4">19</xref>, usually with 3+3 proximal <italic>q</italic>- setae and 3+3 setae in triangles between cuticular fold and <italic>q</italic>- setae. In adults 1-3 additional setae usually present in intermediate position (Fig. <xref ref-type="fig" rid="F4">20</xref>). Four irregular setal rows may be distinguished. Ventral tube with 6+6(7) distal and 2(1) proximal setae at base. Subcoxae usually with 3(4)-4(5)-4 setae, tibiotarsi with 20-20-19 setae: each distal whorl (<italic>A+T</italic>) with 11 setae, whorl <italic>B</italic> with 7-7-6 setae, setae <italic>M</italic> and <italic>Y</italic> present on all tibiotarsi. Unguis simple, without inner or lateral teeth, unguiculus with small basal lamella, about 3/4 as long as unguis. Anal spines short and thick, slightly bent and constricted at base, set without papillae.</p></tp:treatment-sec><tp:treatment-sec sec-type="Remarks"><title>Remarks.</title><p>The number of pseudocelli in the species appears to be more variable than stated in the original description by <xref ref-type="bibr" rid="B10">Fjellberg (1987)</xref>, even within the region of the type locality. That is why Nearctic <italic><tp:taxon-name><tp:taxon-name-part taxon-name-part-type="genus">Oligaphorura</tp:taxon-name-part> <tp:taxon-name-part taxon-name-part-type="species">nuda</tp:taxon-name-part></tp:taxon-name></italic>, characterized by increased number of abdominal <italic>pso</italic>, appears to be hardly separable from <italic><tp:taxon-name><tp:taxon-name-part taxon-name-part-type="genus">Oligaphorura</tp:taxon-name-part> <tp:taxon-name-part taxon-name-part-type="species">interrupta</tp:taxon-name-part></tp:taxon-name></italic> despite their different generic positions on the <ext-link xmlns:xlink="http://www.w3.org/1999/xlink" ext-link-type="uri" xlink:href="http://www.collembola.org" xlink:type="simple">www.collembola.org</ext-link>. Nevertheless the chaetotaxy of manubrial field in <italic><tp:taxon-name><tp:taxon-name-part taxon-name-part-type="genus">Oligaphorura</tp:taxon-name-part> <tp:taxon-name-part taxon-name-part-type="species">interrupta</tp:taxon-name-part></tp:taxon-name></italic> is identical to that of <italic><tp:taxon-name><tp:taxon-name-part taxon-name-part-type="genus">Oligaphorura</tp:taxon-name-part> <tp:taxon-name-part taxon-name-part-type="species">groenlandica</tp:taxon-name-part></tp:taxon-name></italic> (<italic>cf.</italic> Figs <xref ref-type="fig" rid="F4">17–18</xref> and Figs <xref ref-type="fig" rid="F4">19–20</xref>) and clearly differs from the pattern typical of <italic><tp:taxon-name><tp:taxon-name-part taxon-name-part-type="genus">Micraphorura</tp:taxon-name-part> <tp:taxon-name-part taxon-name-part-type="species">absoloni</tp:taxon-name-part></tp:taxon-name></italic> (Figs <xref ref-type="fig" rid="F6">26–27</xref>). The structure of manubrial field in the <italic><tp:taxon-name><tp:taxon-name-part taxon-name-part-type="species">nuda</tp:taxon-name-part></tp:taxon-name></italic> holotype (CNC 165047, type No 20103) also indicates its position within the genus <italic><tp:taxon-name><tp:taxon-name-part taxon-name-part-type="genus">Oligaphorura</tp:taxon-name-part></tp:taxon-name></italic>.</p><p>The presence of ventral setae on <italic>Th</italic>.3 in <italic><tp:taxon-name><tp:taxon-name-part taxon-name-part-type="genus">Oligaphorura</tp:taxon-name-part> <tp:taxon-name-part taxon-name-part-type="species">interrupta</tp:taxon-name-part></tp:taxon-name></italic> was used by <xref ref-type="bibr" rid="B10">Fjellberg (1987)</xref> as an additional diagnostic character to separate <italic><tp:taxon-name><tp:taxon-name-part taxon-name-part-type="genus">Oligaphorura</tp:taxon-name-part> <tp:taxon-name-part taxon-name-part-type="species">interrupta</tp:taxon-name-part></tp:taxon-name></italic> and <italic><tp:taxon-name><tp:taxon-name-part taxon-name-part-type="genus">Oligaphorura</tp:taxon-name-part> <tp:taxon-name-part taxon-name-part-type="species">nuda</tp:taxon-name-part></tp:taxon-name></italic> (setae absent). However, new material of <italic><tp:taxon-name><tp:taxon-name-part taxon-name-part-type="genus">Oligaphorura</tp:taxon-name-part> <tp:taxon-name-part taxon-name-part-type="species">interrupta</tp:taxon-name-part></tp:taxon-name></italic> from various regions of eastern Palaearctic shows this character to be invalid. Some specimens of <italic><tp:taxon-name><tp:taxon-name-part taxon-name-part-type="genus">Oligaphorura</tp:taxon-name-part> <tp:taxon-name-part taxon-name-part-type="species">interrupta</tp:taxon-name-part></tp:taxon-name></italic> may also be completely devoid of ventral setae on thorax. More material is evidently needed to clarify the real relationships between these two species.</p><p>Only one other known species of the tribe shares the absence of <italic>pso</italic> on <italic>Th</italic>.1 combined with presence of 5 <italic>pso</italic> on <italic>Abd</italic>.4 with <italic><tp:taxon-name><tp:taxon-name-part taxon-name-part-type="genus">Oligaphorura</tp:taxon-name-part> <tp:taxon-name-part taxon-name-part-type="species">interrupta</tp:taxon-name-part></tp:taxon-name></italic> and <italic><tp:taxon-name><tp:taxon-name-part taxon-name-part-type="genus">Oligaphorura</tp:taxon-name-part> <tp:taxon-name-part taxon-name-part-type="species">nuda</tp:taxon-name-part></tp:taxon-name></italic>: <italic><tp:taxon-name><tp:taxon-name-part taxon-name-part-type="genus">Oligaphorura</tp:taxon-name-part> <tp:taxon-name-part taxon-name-part-type="species">reversa</tp:taxon-name-part></tp:taxon-name></italic> (Fjellberg, 1987). This characteristic species differs from the above-mentioned species in having an unusual position of the dorsal pseudocelli on <italic>Abd</italic>.1-3: the medial <italic>pso a</italic> is set in a posterior position, clearly behind submedial <italic>pso b</italic>.</p><p>The species listed as <tp:taxon-name><tp:taxon-name-part taxon-name-part-type="genus">Oligaphorura</tp:taxon-name-part> <tp:taxon-name-part taxon-name-part-type="uncertainty-rank">sp. aff.</tp:taxon-name-part> <tp:taxon-name-part taxon-name-part-type="species">nuda</tp:taxon-name-part></tp:taxon-name> in <xref ref-type="bibr" rid="B2">Babenko (2013)</xref> from Taimyr is another congener with a similar dorsal pseudocellar formula. It differs from both <italic><tp:taxon-name><tp:taxon-name-part taxon-name-part-type="genus">Oligaphorura</tp:taxon-name-part> <tp:taxon-name-part taxon-name-part-type="species">interrupta</tp:taxon-name-part></tp:taxon-name></italic> and <italic><tp:taxon-name><tp:taxon-name-part taxon-name-part-type="genus">Oligaphorura</tp:taxon-name-part> <tp:taxon-name-part taxon-name-part-type="species">nuda</tp:taxon-name-part></tp:taxon-name></italic> having 1+1 ventral <italic>pso</italic> on <italic>Abd</italic>.4.</p><!--PageBreak--><!--PageBreak--></tp:treatment-sec><tp:treatment-sec><!--Section generated to contain objects referenced in tp:taxon-treatment.--><fig id="F4" position="float" orientation="portrait"><label>Figures 17–20.</label><caption><p>Chaetotaxy of abdominal sterna. <bold>17</bold> <italic><tp:taxon-name><tp:taxon-name-part taxon-name-part-type="genus">Oligaphorura</tp:taxon-name-part> <tp:taxon-name-part taxon-name-part-type="species">groenlandica</tp:taxon-name-part></tp:taxon-name></italic> (adult, Taimyr) <bold>18</bold> <italic><tp:taxon-name><tp:taxon-name-part taxon-name-part-type="genus">Oligaphorura</tp:taxon-name-part> <tp:taxon-name-part taxon-name-part-type="species">groenlandica</tp:taxon-name-part></tp:taxon-name></italic> (I instar, Taimyr) <bold>19</bold> <italic><tp:taxon-name><tp:taxon-name-part taxon-name-part-type="genus">Oligaphorura</tp:taxon-name-part> <tp:taxon-name-part taxon-name-part-type="species">interrupta</tp:taxon-name-part></tp:taxon-name></italic> (I instar) <bold>20</bold> <italic><tp:taxon-name><tp:taxon-name-part taxon-name-part-type="genus">Oligaphorura</tp:taxon-name-part> <tp:taxon-name-part taxon-name-part-type="species">interrupta</tp:taxon-name-part></tp:taxon-name></italic> (adult). Secondary setae in adults circled. Scale bars: <bold>17</bold> = 0.1 mm, <bold>18–20</bold> = 0.05 mm.</p></caption><graphic xmlns:xlink="http://www.w3.org/1999/xlink" xlink:href="zookeys-488-047-g004.jpg" position="float" orientation="portrait" xlink:type="simple" id="oo_40294.jpg"/></fig><fig id="F6" position="float" orientation="portrait"><label>Figures 25–28.</label><caption><p>Chaetotaxy of abdominal sterna. <bold>25</bold> <tp:taxon-name><tp:taxon-name-part taxon-name-part-type="genus">Oligaphorura</tp:taxon-name-part> <tp:taxon-name-part taxon-name-part-type="uncertainty-rank">sp. aff.</tp:taxon-name-part> <tp:taxon-name-part taxon-name-part-type="species">groenlandica</tp:taxon-name-part></tp:taxon-name> (adult, Taimyr) <bold>26</bold> <tp:taxon-name><tp:taxon-name-part taxon-name-part-type="genus">Oligaphorura</tp:taxon-name-part> <tp:taxon-name-part taxon-name-part-type="uncertainty-rank">sp. aff.</tp:taxon-name-part> <tp:taxon-name-part taxon-name-part-type="species">groenlandica</tp:taxon-name-part></tp:taxon-name> (I instar, Taimyr) <bold>27</bold> <italic><tp:taxon-name><tp:taxon-name-part taxon-name-part-type="genus">Micraphorura</tp:taxon-name-part> <tp:taxon-name-part taxon-name-part-type="species">absoloni</tp:taxon-name-part></tp:taxon-name></italic> (I instar) <bold>28</bold> <italic><tp:taxon-name><tp:taxon-name-part taxon-name-part-type="genus">Micraphorura</tp:taxon-name-part> <tp:taxon-name-part taxon-name-part-type="species">absoloni</tp:taxon-name-part></tp:taxon-name></italic> (adult). Secondary setae in adults circled. Scale bars: <bold>9</bold> = 0.1 mm, <bold>10–12</bold> = 0.05 mm.</p></caption><graphic xmlns:xlink="http://www.w3.org/1999/xlink" xlink:href="zookeys-488-047-g006.jpg" position="float" orientation="portrait" xlink:type="simple" id="oo_40296.jpg"/></fig></tp:treatment-sec><ref-list><ref id="B10"><mixed-citation xmlns:xlink="http://www.w3.org/1999/xlink" xlink:type="simple"><person-group><name name-style="western"><surname>Fjellberg</surname><given-names>A</given-names></name></person-group> (<year>1987</year>) <article-title>Northern species of <tp:taxon-name><tp:taxon-name-part taxon-name-part-type="genus">Onychiurus</tp:taxon-name-part></tp:taxon-name> Gervais, 1841, subgenus <tp:taxon-name><tp:taxon-name-part taxon-name-part-type="subgenus">Archaphorura</tp:taxon-name-part></tp:taxon-name> Bagnall, 1949 (<tp:taxon-name><tp:taxon-name-part taxon-name-part-type="order">Collembola</tp:taxon-name-part></tp:taxon-name>: <tp:taxon-name><tp:taxon-name-part taxon-name-part-type="family">Onychiuridae</tp:taxon-name-part></tp:taxon-name>).</article-title><source>Entomologica scandinavica</source><volume>18</volume>: <fpage>279</fpage>–<lpage>288</lpage>. doi: <ext-link ext-link-type="doi" xlink:href="10.1163/187631287X00142" xlink:type="simple">10.1163/187631287X00142</ext-link></mixed-citation></ref><ref id="B2"><mixed-citation xmlns:xlink="http://www.w3.org/1999/xlink" xlink:type="simple"><person-group><name name-style="western"><surname>Babenko</surname><given-names>AB</given-names></name></person-group> (<year>2013</year>) <article-title>“<tp:taxon-name><tp:taxon-name-part taxon-name-part-type="order">Collembola</tp:taxon-name-part></tp:taxon-name> of the western Taimyr”: forty years later.</article-title><source>Zoologicheskii zhurnal</source><volume>92</volume>(<issue>4</issue>): <fpage>428</fpage>–<lpage>444</lpage>. doi: <ext-link ext-link-type="doi" xlink:href="10.7868/S0044513413040041" xlink:type="simple">10.7868/S0044513413040041</ext-link> [in Russian]</mixed-citation></ref></ref-list></tp:taxon-treatment>
