# Supplementary material for: Subdivision of the tribe Oligaphorurini in the light of new and lesser known species from North-East Russia (Collembola, Onychiuridae, Onychiurinae)
Source: Zookeys. 2015 Mar 19;(488):47–75. doi: 10.3897/zookeys.488.8123 (PMC4389124; doi:10.3897/zookeys.488.8123)
Supplement: XML Treatment for Oligaphorura groenlandica [file zookeys.488.8123-treatment7.xml]

<!DOCTYPE tp:taxon-treatment
  PUBLIC "-//TaxonX//DTD Taxonomic Treatment Publishing DTD v0 20100105//EN" "tax-treatment-NSO.dtd">
<tp:taxon-treatment xmlns:tp="http://www.plazi.org/taxpub"><tp:treatment-meta><kwd-group><label>Taxon classification</label><kwd><named-content content-type="kingdom">Animalia</named-content></kwd><kwd><named-content content-type="order">Collembola</named-content></kwd><kwd><named-content content-type="family">Onychiuridae</named-content></kwd></kwd-group><mixed-citation publication-type="journal"><person-group><name><surname>Babenko</surname><given-names>Anatoly B.</given-names></name><name><surname>Fjellberg</surname><given-names>Arne</given-names></name></person-group><article-title>Subdivision of the tribe <tp:taxon-name><tp:taxon-name-part taxon-name-part-type="tribe">Oligaphorurini</tp:taxon-name-part></tp:taxon-name> in the light of new and lesser known species from North-East Russia (<tp:taxon-name><tp:taxon-name-part taxon-name-part-type="order">Collembola</tp:taxon-name-part></tp:taxon-name>, <tp:taxon-name><tp:taxon-name-part taxon-name-part-type="family">Onychiuridae</tp:taxon-name-part></tp:taxon-name>, <tp:taxon-name><tp:taxon-name-part taxon-name-part-type="subfamily">Onychiurinae</tp:taxon-name-part></tp:taxon-name>)</article-title><source>Zookeys</source><day>19</day><month>3</month><year>2015</year><volume>2015</volume><issue>488</issue><fpage>47</fpage><lpage>75</lpage><pub-id pub-id-type="doi">10.3897/zookeys.488.8123</pub-id></mixed-citation></tp:treatment-meta><tp:nomenclature><tp:taxon-name>
                            <tp:taxon-name-part taxon-name-part-type="genus">Oligaphorura</tp:taxon-name-part>
                            <tp:taxon-name-part taxon-name-part-type="species">groenlandica</tp:taxon-name-part>
                        </tp:taxon-name><tp:taxon-authority>(Tullberg, 1876)</tp:taxon-authority><tp:nomenclature-citation-list><tp:nomenclature-citation><tp:taxon-name><tp:taxon-name-part taxon-name-part-type="genus">Lipura</tp:taxon-name-part> <tp:taxon-name-part taxon-name-part-type="species">groenlandica</tp:taxon-name-part></tp:taxon-name><comment> Tullberg, 1876: 41.</comment></tp:nomenclature-citation><tp:nomenclature-citation><tp:taxon-name><tp:taxon-name-part taxon-name-part-type="genus">Oligaphorura</tp:taxon-name-part> <tp:taxon-name-part taxon-name-part-type="species">groenlandica</tp:taxon-name-part></tp:taxon-name><comment> (Tullberg): <ext-link xmlns:xlink="http://www.w3.org/1999/xlink" ext-link-type="uri" xlink:href="http://www.collembola.org" xlink:type="simple">www.collembola.org</ext-link></comment></tp:nomenclature-citation></tp:nomenclature-citation-list></tp:nomenclature><tp:treatment-sec sec-type="Remarks"><title>Remarks.</title><p><xref ref-type="bibr" rid="B18">Pomorski’s (1996)</xref> description of the furcal area of the first instar was as follows: …<italic>q-chaetotaxy – 3 chaetae, area furcalis with 2+2 setulae below cuticular furrow and 2+2 setae at base</italic> [all together 4+4 setae]. It was based on a single specimen from a bisexual population from Wolin Island on the Polish shore of the Baltic Sea. Weiner’s description (<xref ref-type="bibr" rid="B32">1996</xref>): …<italic>small, finely granulated cuticular fold or quite a deep pocket with 2 setae on its posterior edge, sometimes with 1+1 additional setae and two other dental setae posteriorly, with manubrial setae on both sides and with other manubrial setae usually in two rows</italic> is more complicated. According to the interactive key on the <ext-link xmlns:xlink="http://www.w3.org/1999/xlink" ext-link-type="uri" xlink:href="http://www.collembola.org" xlink:type="simple">www.collembola.org</ext-link> <italic><tp:taxon-name><tp:taxon-name-part taxon-name-part-type="genus">Oligaphorura</tp:taxon-name-part></tp:taxon-name></italic> should have two dental setae on the fold or posteriorly and three manubrial rows of setae behind them. In fact, the type species of the genus, <italic><tp:taxon-name><tp:taxon-name-part taxon-name-part-type="genus">Oligaphorura</tp:taxon-name-part> <tp:taxon-name-part taxon-name-part-type="species">groenlandica</tp:taxon-name-part></tp:taxon-name></italic> (or more correctly the most common parthenogenetic form of this species) has no cuticular fold or clear furrow, just an area with fine granulation in anterior third of the sternum of <italic>Abd</italic>.4 (<xref ref-type="bibr" rid="B11">Fjellberg 1998</xref>). In adults, the position of setae of the furcal area is rather irregular due to weak polychaetosis (Fig. <xref ref-type="fig" rid="F4">17</xref>) and juveniles clearly differ from that described by Pomorski with only 3+3 setae in front of the 3+3 <italic>q</italic>-setae (Fig. <xref ref-type="fig" rid="F4">18</xref>).</p><p>Unfortunately, this parthenogenetic form is not the only one present in the northern areas of the Palaearctic. On Taimyr Peninsula and Novosibirsk Islands another bisexual form was found. Probably the same (or similar) form exists in southern Norway (<xref ref-type="bibr" rid="B11">Fjellberg 1998</xref>) and Poland (<xref ref-type="bibr" rid="B19">Pomorski 1998</xref>). Its furcal area is more similar to the described pattern for <italic><tp:taxon-name><tp:taxon-name-part taxon-name-part-type="genus">Oligaphorura</tp:taxon-name-part> <tp:taxon-name-part taxon-name-part-type="species">groenlandica</tp:taxon-name-part></tp:taxon-name></italic> by <xref ref-type="bibr" rid="B18">Pomorski (1996)</xref> with cuticular fold and 4+4 setae between the fold and <italic>q</italic>-setae in the first instar juveniles (Fig. <xref ref-type="fig" rid="F6">26</xref>). In adults, two “dental” setae set in front of three irregular manubrial rows of setae (Fig. <xref ref-type="fig" rid="F6">25</xref>). These two forms are very similar and apart from the furcal area, differ only in size (the parthenogenetic form is larger) and in differentiation of the medial setae on <italic>Abd</italic>.5: “microsetae” <italic>m</italic><sub>1</sub> (thin and pointed) are much longer than macrosetae <italic>a</italic><sub>1</sub> and <italic>p</italic><sub>1</sub> (straight and truncate) in the true parthenogenetic <italic><tp:taxon-name><tp:taxon-name-part taxon-name-part-type="genus">Oligaphorura</tp:taxon-name-part> <tp:taxon-name-part taxon-name-part-type="species">groenlandica</tp:taxon-name-part></tp:taxon-name></italic>. Bisexual specimens usually have <italic>m</italic><sub>1</sub> curved and short and <italic>a</italic><sub>1</sub> and <italic>p</italic><sub>1</sub> long and straight. There are also some differences in <italic>psx</italic> formulas: 10/000/222201+1<sup>m</sup>, upper subcoxae with 2-2-2 <italic>psx</italic> in the bisexual form and 10/000/222101<sup>m</sup>, subcoxae 1-1-2 in the parthenogenetic one. Unfortunately the number of <italic>psx</italic> in the latter form is not stable. Some specimens lack postlabial <italic>psx</italic> or one of <italic>psx</italic> on anterior abdominal sterna, others may have additional <italic>psx</italic> on <italic>Abd</italic>.4 or on paired anal lobes; and anterior <italic>psx</italic> on subcoxae of fore and middle legs can be just invisible due to position. <xref ref-type="bibr" rid="B19">Pomorski (1998)</xref> gave slightly different formula for the Polish specimens: 1/000/122101<sup>m</sup>. Thus several similar forms do exist in Palaearctic, but the real <italic><tp:taxon-name><tp:taxon-name-part taxon-name-part-type="genus">Oligaphorura</tp:taxon-name-part> <tp:taxon-name-part taxon-name-part-type="species">groenlandica</tp:taxon-name-part></tp:taxon-name></italic> described by Tullberg from Greenland and Svalbard probably belongs to the main parthenogenetic form with circumpolar distributional range lacking cuticular fold on the sternum of <italic>Abd</italic>.4.</p><!--PageBreak--></tp:treatment-sec><tp:treatment-sec><!--Section generated to contain objects referenced in tp:taxon-treatment.--><fig id="F4" position="float" orientation="portrait"><label>Figures 17–20.</label><caption><p>Chaetotaxy of abdominal sterna. <bold>17</bold> <italic><tp:taxon-name><tp:taxon-name-part taxon-name-part-type="genus">Oligaphorura</tp:taxon-name-part> <tp:taxon-name-part taxon-name-part-type="species">groenlandica</tp:taxon-name-part></tp:taxon-name></italic> (adult, Taimyr) <bold>18</bold> <italic><tp:taxon-name><tp:taxon-name-part taxon-name-part-type="genus">Oligaphorura</tp:taxon-name-part> <tp:taxon-name-part taxon-name-part-type="species">groenlandica</tp:taxon-name-part></tp:taxon-name></italic> (I instar, Taimyr) <bold>19</bold> <italic><tp:taxon-name><tp:taxon-name-part taxon-name-part-type="genus">Oligaphorura</tp:taxon-name-part> <tp:taxon-name-part taxon-name-part-type="species">interrupta</tp:taxon-name-part></tp:taxon-name></italic> (I instar) <bold>20</bold> <italic><tp:taxon-name><tp:taxon-name-part taxon-name-part-type="genus">Oligaphorura</tp:taxon-name-part> <tp:taxon-name-part taxon-name-part-type="species">interrupta</tp:taxon-name-part></tp:taxon-name></italic> (adult). Secondary setae in adults circled. Scale bars: <bold>17</bold> = 0.1 mm, <bold>18–20</bold> = 0.05 mm.</p></caption><graphic xmlns:xlink="http://www.w3.org/1999/xlink" xlink:href="zookeys-488-047-g004.jpg" position="float" orientation="portrait" xlink:type="simple" id="oo_40294.jpg"/></fig><fig id="F6" position="float" orientation="portrait"><label>Figures 25–28.</label><caption><p>Chaetotaxy of abdominal sterna. <bold>25</bold> <tp:taxon-name><tp:taxon-name-part taxon-name-part-type="genus">Oligaphorura</tp:taxon-name-part> <tp:taxon-name-part taxon-name-part-type="uncertainty-rank">sp. aff.</tp:taxon-name-part> <tp:taxon-name-part taxon-name-part-type="species">groenlandica</tp:taxon-name-part></tp:taxon-name> (adult, Taimyr) <bold>26</bold> <tp:taxon-name><tp:taxon-name-part taxon-name-part-type="genus">Oligaphorura</tp:taxon-name-part> <tp:taxon-name-part taxon-name-part-type="uncertainty-rank">sp. aff.</tp:taxon-name-part> <tp:taxon-name-part taxon-name-part-type="species">groenlandica</tp:taxon-name-part></tp:taxon-name> (I instar, Taimyr) <bold>27</bold> <italic><tp:taxon-name><tp:taxon-name-part taxon-name-part-type="genus">Micraphorura</tp:taxon-name-part> <tp:taxon-name-part taxon-name-part-type="species">absoloni</tp:taxon-name-part></tp:taxon-name></italic> (I instar) <bold>28</bold> <italic><tp:taxon-name><tp:taxon-name-part taxon-name-part-type="genus">Micraphorura</tp:taxon-name-part> <tp:taxon-name-part taxon-name-part-type="species">absoloni</tp:taxon-name-part></tp:taxon-name></italic> (adult). Secondary setae in adults circled. Scale bars: <bold>9</bold> = 0.1 mm, <bold>10–12</bold> = 0.05 mm.</p></caption><graphic xmlns:xlink="http://www.w3.org/1999/xlink" xlink:href="zookeys-488-047-g006.jpg" position="float" orientation="portrait" xlink:type="simple" id="oo_40296.jpg"/></fig></tp:treatment-sec><ref-list><ref id="B18"><mixed-citation xmlns:xlink="http://www.w3.org/1999/xlink" xlink:type="simple"><person-group><name name-style="western"><surname>Pomorski</surname><given-names>RJ</given-names></name></person-group> (<year>1996</year>) <article-title>The first instar larvae of <tp:taxon-name><tp:taxon-name-part taxon-name-part-type="subfamily">Onychiurinae</tp:taxon-name-part></tp:taxon-name> – a systematic study (<tp:taxon-name><tp:taxon-name-part taxon-name-part-type="order">Collembola</tp:taxon-name-part></tp:taxon-name>: <tp:taxon-name><tp:taxon-name-part taxon-name-part-type="family">Onychiuridae</tp:taxon-name-part></tp:taxon-name>).</article-title><source>Genus</source><volume>7</volume>(<issue>1</issue>): <fpage>1</fpage>–<lpage>102</lpage>.</mixed-citation></ref><ref id="B32"><mixed-citation xmlns:xlink="http://www.w3.org/1999/xlink" xlink:type="simple"><person-group><name name-style="western"><surname>Weiner</surname><given-names>WM</given-names></name></person-group> (<year>1996</year>) <article-title>Generic revision of <tp:taxon-name><tp:taxon-name-part taxon-name-part-type="family">Onychiuridae</tp:taxon-name-part></tp:taxon-name> (<tp:taxon-name><tp:taxon-name-part taxon-name-part-type="order">Collembola</tp:taxon-name-part></tp:taxon-name>: <tp:taxon-name><tp:taxon-name-part taxon-name-part-type="family">Onychiuridae</tp:taxon-name-part></tp:taxon-name>) with cladistic analysis.</article-title><source>Annales de la Société Entomologique de France (Nouvelle Série)</source><volume>32</volume>(<issue>2</issue>): <fpage>163</fpage>–<lpage>200</lpage>.</mixed-citation></ref><ref id="B11"><mixed-citation xmlns:xlink="http://www.w3.org/1999/xlink" xlink:type="simple"><person-group><name name-style="western"><surname>Fjellberg</surname><given-names>A</given-names></name></person-group> (<year>1998</year>) <article-title>The <tp:taxon-name><tp:taxon-name-part taxon-name-part-type="order">Collembola</tp:taxon-name-part></tp:taxon-name> of Fennoscandia and Denmark. Part. I: <tp:taxon-name><tp:taxon-name-part taxon-name-part-type="suborder">Poduromorpha</tp:taxon-name-part></tp:taxon-name>.</article-title><source>Fauna Entomologica Scandinavica</source><volume>35</volume>, <size units="page">183 pp</size>.</mixed-citation></ref><ref id="B19"><mixed-citation xmlns:xlink="http://www.w3.org/1999/xlink" xlink:type="simple"><person-group><name name-style="western"><surname>Pomorski</surname><given-names>RJ</given-names></name></person-group> (<year>1998</year>) <source><tp:taxon-name><tp:taxon-name-part taxon-name-part-type="subfamily">Onychiurinae</tp:taxon-name-part></tp:taxon-name> of Poland (<tp:taxon-name><tp:taxon-name-part taxon-name-part-type="order">Collembola</tp:taxon-name-part></tp:taxon-name>: <tp:taxon-name><tp:taxon-name-part taxon-name-part-type="family">Onychiuridae</tp:taxon-name-part></tp:taxon-name>).</source><publisher-name>Genus (Supplement)</publisher-name>, <publisher-loc>Polish Taxonomical Society, Wrocław</publisher-loc>, <size units="page">201 pp</size>.</mixed-citation></ref></ref-list></tp:taxon-treatment>
