# Supplementary material for: Subdivision of the tribe Oligaphorurini in the light of new and lesser known species from North-East Russia (Collembola, Onychiuridae, Onychiurinae)
Source: Zookeys. 2015 Mar 19;(488):47–75. doi: 10.3897/zookeys.488.8123 (PMC4389124; doi:10.3897/zookeys.488.8123)
Supplement: XML Treatment for Oligaphorura ursi [file zookeys.488.8123-treatment8.xml]

<!DOCTYPE tp:taxon-treatment
  PUBLIC "-//TaxonX//DTD Taxonomic Treatment Publishing DTD v0 20100105//EN" "tax-treatment-NSO.dtd">
<tp:taxon-treatment xmlns:tp="http://www.plazi.org/taxpub"><tp:treatment-meta><kwd-group><label>Taxon classification</label><kwd><named-content content-type="kingdom">Animalia</named-content></kwd><kwd><named-content content-type="order">Collembola</named-content></kwd><kwd><named-content content-type="family">Onychiuridae</named-content></kwd></kwd-group><mixed-citation publication-type="journal"><person-group><name><surname>Babenko</surname><given-names>Anatoly B.</given-names></name><name><surname>Fjellberg</surname><given-names>Arne</given-names></name></person-group><article-title>Subdivision of the tribe <tp:taxon-name><tp:taxon-name-part taxon-name-part-type="tribe">Oligaphorurini</tp:taxon-name-part></tp:taxon-name> in the light of new and lesser known species from North-East Russia (<tp:taxon-name><tp:taxon-name-part taxon-name-part-type="order">Collembola</tp:taxon-name-part></tp:taxon-name>, <tp:taxon-name><tp:taxon-name-part taxon-name-part-type="family">Onychiuridae</tp:taxon-name-part></tp:taxon-name>, <tp:taxon-name><tp:taxon-name-part taxon-name-part-type="subfamily">Onychiurinae</tp:taxon-name-part></tp:taxon-name>)</article-title><source>Zookeys</source><day>19</day><month>3</month><year>2015</year><volume>2015</volume><issue>488</issue><fpage>47</fpage><lpage>75</lpage><pub-id pub-id-type="doi">10.3897/zookeys.488.8123</pub-id></mixed-citation></tp:treatment-meta><tp:nomenclature><tp:taxon-name>
                            <tp:taxon-name-part taxon-name-part-type="genus">Oligaphorura</tp:taxon-name-part>
                            <tp:taxon-name-part taxon-name-part-type="species">ursi</tp:taxon-name-part>
                        </tp:taxon-name><tp:taxon-authority>(Fjellberg, 1984)</tp:taxon-authority><tp:nomenclature-citation-list><tp:nomenclature-citation><tp:taxon-name><tp:taxon-name-part taxon-name-part-type="genus">Onychiurus</tp:taxon-name-part> <tp:taxon-name-part taxon-name-part-type="species">ursi</tp:taxon-name-part></tp:taxon-name><comment> Fjellberg, 1984: 71.</comment></tp:nomenclature-citation><tp:nomenclature-citation><tp:taxon-name><tp:taxon-name-part taxon-name-part-type="genus">Oligaphorura</tp:taxon-name-part> <tp:taxon-name-part taxon-name-part-type="species">ursi</tp:taxon-name-part></tp:taxon-name><comment> (Fjellberg): <ext-link xmlns:xlink="http://www.w3.org/1999/xlink" ext-link-type="uri" xlink:href="http://www.collembola.org" xlink:type="simple">www.collembola.org</ext-link></comment></tp:nomenclature-citation></tp:nomenclature-citation-list></tp:nomenclature><tp:treatment-sec sec-type="Remarks"><title>Remarks.</title><p>Contrary to <italic><tp:taxon-name><tp:taxon-name-part taxon-name-part-type="genus">Oligaphorura</tp:taxon-name-part> <tp:taxon-name-part taxon-name-part-type="species">groenlandica</tp:taxon-name-part></tp:taxon-name></italic>, <italic><tp:taxon-name><tp:taxon-name-part taxon-name-part-type="genus">Oligaphorura</tp:taxon-name-part> <tp:taxon-name-part taxon-name-part-type="species">ursi</tp:taxon-name-part></tp:taxon-name></italic>, another northern circumpolar species of the genus, is common in the Magadan region inhabiting different wet sites above tree-line. Recently the species was redescribed on the basis of specimens from northern China (<xref ref-type="bibr" rid="B25">Sun and Wu 2012a</xref>). We have some doubts about the identity of the Chinese and northern populations. Northern specimens usually have 6 long and four spiniform guard setae on the labial palp [versus 11 in Chinese specimens], ventral <italic>psx</italic> 10/000/212201+1<sup>m</sup> with frequent variations [versus 0/000/122200 in the Chinese ones] and at least one <italic>psx</italic> on each subcoxae, most usually 1-2-2 [versus completely absent]. Apart from this, it was said that the Chinese specimens had an identical number of setae on all tibiotarsi [versus 20-20-19 setae in northern populations].</p></tp:treatment-sec><ref-list><ref id="B25"><mixed-citation xmlns:xlink="http://www.w3.org/1999/xlink" xlink:type="simple"><person-group><name name-style="western"><surname>Sun</surname><given-names>X</given-names></name><name name-style="western"><surname>Wu</surname><given-names>D</given-names></name></person-group> (<year>2012a</year>) <article-title>A Newly Recorded Tribe of family <tp:taxon-name><tp:taxon-name-part taxon-name-part-type="family">Onychiuridae</tp:taxon-name-part></tp:taxon-name> (<tp:taxon-name><tp:taxon-name-part taxon-name-part-type="order">Collembola</tp:taxon-name-part></tp:taxon-name>, <tp:taxon-name><tp:taxon-name-part taxon-name-part-type="suborder">Poduromorpha</tp:taxon-name-part></tp:taxon-name>) with a new species and a newly recorded species from northeast China.</article-title><source>Acta Zootaxonomica Sinica</source><volume>37</volume>(<issue>1</issue>): <fpage>105</fpage>–<lpage>110</lpage>.</mixed-citation></ref></ref-list></tp:taxon-treatment>
