# Supplementary material for: Subdivision of the tribe Oligaphorurini in the light of new and lesser known species from North-East Russia (Collembola, Onychiuridae, Onychiurinae)
Source: Zookeys. 2015 Mar 19;(488):47–75. doi: 10.3897/zookeys.488.8123 (PMC4389124; doi:10.3897/zookeys.488.8123)
Supplement: XML Treatment for Oligaphorura aborigensis [file zookeys.488.8123-treatment9.xml]

<!DOCTYPE tp:taxon-treatment
  PUBLIC "-//TaxonX//DTD Taxonomic Treatment Publishing DTD v0 20100105//EN" "tax-treatment-NSO.dtd">
<tp:taxon-treatment xmlns:tp="http://www.plazi.org/taxpub"><tp:treatment-meta><kwd-group><label>Taxon classification</label><kwd><named-content content-type="kingdom">Animalia</named-content></kwd><kwd><named-content content-type="order">Collembola</named-content></kwd><kwd><named-content content-type="family">Onychiuridae</named-content></kwd></kwd-group><mixed-citation publication-type="journal"><person-group><name><surname>Babenko</surname><given-names>Anatoly B.</given-names></name><name><surname>Fjellberg</surname><given-names>Arne</given-names></name></person-group><article-title>Subdivision of the tribe <tp:taxon-name><tp:taxon-name-part taxon-name-part-type="tribe">Oligaphorurini</tp:taxon-name-part></tp:taxon-name> in the light of new and lesser known species from North-East Russia (<tp:taxon-name><tp:taxon-name-part taxon-name-part-type="order">Collembola</tp:taxon-name-part></tp:taxon-name>, <tp:taxon-name><tp:taxon-name-part taxon-name-part-type="family">Onychiuridae</tp:taxon-name-part></tp:taxon-name>, <tp:taxon-name><tp:taxon-name-part taxon-name-part-type="subfamily">Onychiurinae</tp:taxon-name-part></tp:taxon-name>)</article-title><source>Zookeys</source><day>19</day><month>3</month><year>2015</year><volume>2015</volume><issue>488</issue><fpage>47</fpage><lpage>75</lpage><pub-id pub-id-type="doi">10.3897/zookeys.488.8123</pub-id></mixed-citation></tp:treatment-meta><tp:nomenclature><tp:taxon-name>
                            <tp:taxon-name-part taxon-name-part-type="genus">Oligaphorura</tp:taxon-name-part>
                            <tp:taxon-name-part taxon-name-part-type="species">aborigensis</tp:taxon-name-part>
                        </tp:taxon-name><tp:taxon-authority>(Fjellberg, 1987)</tp:taxon-authority><tp:nomenclature-citation-list><tp:nomenclature-citation><tp:taxon-name><tp:taxon-name-part taxon-name-part-type="genus">Onychiurus</tp:taxon-name-part> (<tp:taxon-name-part taxon-name-part-type="subgenus">Archaphorura</tp:taxon-name-part>) <tp:taxon-name-part taxon-name-part-type="species">aborigensis</tp:taxon-name-part></tp:taxon-name><comment> Fjellberg, 1987: 285.</comment></tp:nomenclature-citation><tp:nomenclature-citation><tp:taxon-name><tp:taxon-name-part taxon-name-part-type="genus">Oligaphorura</tp:taxon-name-part> <tp:taxon-name-part taxon-name-part-type="species">aborigensis</tp:taxon-name-part></tp:taxon-name><comment> (Fjellberg): <ext-link xmlns:xlink="http://www.w3.org/1999/xlink" ext-link-type="uri" xlink:href="http://www.collembola.org" xlink:type="simple">www.collembola.org</ext-link></comment></tp:nomenclature-citation></tp:nomenclature-citation-list></tp:nomenclature><tp:treatment-sec sec-type="Material"><title>Material.</title><p>holotype, ♀, “USSR, Magadan Reg., Aborigen [<named-content xmlns:xlink="http://www.w3.org/1999/xlink" content-type="dwc:verbatimCoordinates" xlink:type="simple">67°57'N, 149°34'E</named-content>], alpine snow fields, under stones, 27 vii 1979“ (CNC 165043, type No 20102); paratypes, ♀ and juv., same sample (CNC 165127, type No 20101), all A. Fjellberg leg.</p><p>Unfortunately the types of the species were partly damaged and no additional specimens were found in the available material from the vicinity of Aborigen field station. So, only few additional details can be added to the original description.</p><p>Labium with thick terminal seta only on papilla <italic>A</italic>, 7 long guard setae and 6 proximal setae, basal fields with 4+6 setae. Tibiotarsi with complete set of setae (20-20-19): each distal whorl (<italic>A+T</italic>) with 11 setae, whorl <italic>B</italic> with 7-7-6 setae, setae <italic>M</italic> and <italic>Y</italic> present on all tibiotarsi. Furcal fold straight and comparatively small, situated in mid-section of <italic>Abd</italic>.4, furcal field in the only seen juvenile with 4+4 setae between proximal <italic>q</italic>-setae and the cuticular fold (as on Fig. <xref ref-type="fig" rid="F5">24</xref>), adults with some additional setae in intermediate position forming 4 more or less regular rows as typical for other <italic><tp:taxon-name><tp:taxon-name-part taxon-name-part-type="genus">Oligaphorura</tp:taxon-name-part></tp:taxon-name></italic>.</p><fig id="F5" position="float" orientation="portrait"><label>Figures 21–24.</label><caption><p>Chaetotaxy of abdominal sterna. <bold>21</bold> <italic><tp:taxon-name><tp:taxon-name-part taxon-name-part-type="genus">Oligaphorura</tp:taxon-name-part> <tp:taxon-name-part taxon-name-part-type="species">ursi</tp:taxon-name-part></tp:taxon-name></italic> (I instar) <bold>22</bold> <italic><tp:taxon-name><tp:taxon-name-part taxon-name-part-type="genus">Oligaphorura</tp:taxon-name-part> <tp:taxon-name-part taxon-name-part-type="species">ursi</tp:taxon-name-part></tp:taxon-name></italic> (adult) <bold>23</bold> <italic><tp:taxon-name><tp:taxon-name-part taxon-name-part-type="genus">Oligaphorura</tp:taxon-name-part> <tp:taxon-name-part taxon-name-part-type="species">pingicola</tp:taxon-name-part></tp:taxon-name></italic> (adult) <bold>24</bold> <italic><tp:taxon-name><tp:taxon-name-part taxon-name-part-type="genus">Oligaphorura</tp:taxon-name-part> <tp:taxon-name-part taxon-name-part-type="species">pingicola</tp:taxon-name-part></tp:taxon-name></italic> (I instar). Secondary setae in adults circled. Scale bars: <bold>21, 24</bold> = 0.05 mm, <bold>22–23</bold> = 0.1 mm.</p></caption><graphic xmlns:xlink="http://www.w3.org/1999/xlink" xlink:href="zookeys-488-047-g005.jpg" position="float" orientation="portrait" xlink:type="simple" id="oo_40295.jpg"/></fig><p>The species is well defined due to the absence of sublobal setae on the maxillary outer lobe (a unique character for the tribe or even for <tp:taxon-name><tp:taxon-name-part taxon-name-part-type="subfamily">Onychiurinae</tp:taxon-name-part></tp:taxon-name>), strong differentiation of dorsal setae and the pseudocellar formula (32/133/33353) which is not especially common for the tribe being shared with only <italic><tp:taxon-name><tp:taxon-name-part taxon-name-part-type="genus">Dimorphaphorura</tp:taxon-name-part> <tp:taxon-name-part taxon-name-part-type="species">pseudoraxensis</tp:taxon-name-part></tp:taxon-name></italic> (Nosek &amp; Christian, 1983), <italic><tp:taxon-name><tp:taxon-name-part taxon-name-part-type="genus">Oligaphorura</tp:taxon-name-part> <tp:taxon-name-part taxon-name-part-type="species">sabulosa</tp:taxon-name-part></tp:taxon-name></italic> Babenko, 2008, and <italic><tp:taxon-name><tp:taxon-name-part taxon-name-part-type="genus">Dimorphaphorura</tp:taxon-name-part> <tp:taxon-name-part taxon-name-part-type="species">jingyueensis</tp:taxon-name-part></tp:taxon-name></italic> Sun &amp; Wu, 2012. All of them have the usual two sublobals on the maxillary palp and the macrosetae being much shorter and finer than in <italic><tp:taxon-name><tp:taxon-name-part taxon-name-part-type="genus">Oligaphorura</tp:taxon-name-part> <tp:taxon-name-part taxon-name-part-type="species">aborigensis</tp:taxon-name-part></tp:taxon-name></italic>. Apart from this the two former species are characterized by the absence of <italic>ms</italic> on <italic>Th</italic>.3.</p><!--PageBreak--></tp:treatment-sec></tp:taxon-treatment>
