# Supplementary material for: Subdivision of the tribe Oligaphorurini in the light of new and lesser known species from North-East Russia (Collembola, Onychiuridae, Onychiurinae)
Source: Zookeys. 2015 Mar 19;(488):47–75. doi: 10.3897/zookeys.488.8123 (PMC4389124; doi:10.3897/zookeys.488.8123)
Supplement: XML Treatment for Oligaphorura pingicola [file zookeys.488.8123-treatment10.xml]

<!DOCTYPE tp:taxon-treatment
  PUBLIC "-//TaxonX//DTD Taxonomic Treatment Publishing DTD v0 20100105//EN" "tax-treatment-NSO.dtd">
<tp:taxon-treatment xmlns:tp="http://www.plazi.org/taxpub"><tp:treatment-meta><kwd-group><label>Taxon classification</label><kwd><named-content content-type="kingdom">Animalia</named-content></kwd><kwd><named-content content-type="order">Collembola</named-content></kwd><kwd><named-content content-type="family">Onychiuridae</named-content></kwd></kwd-group><mixed-citation publication-type="journal"><person-group><name><surname>Babenko</surname><given-names>Anatoly B.</given-names></name><name><surname>Fjellberg</surname><given-names>Arne</given-names></name></person-group><article-title>Subdivision of the tribe <tp:taxon-name><tp:taxon-name-part taxon-name-part-type="tribe">Oligaphorurini</tp:taxon-name-part></tp:taxon-name> in the light of new and lesser known species from North-East Russia (<tp:taxon-name><tp:taxon-name-part taxon-name-part-type="order">Collembola</tp:taxon-name-part></tp:taxon-name>, <tp:taxon-name><tp:taxon-name-part taxon-name-part-type="family">Onychiuridae</tp:taxon-name-part></tp:taxon-name>, <tp:taxon-name><tp:taxon-name-part taxon-name-part-type="subfamily">Onychiurinae</tp:taxon-name-part></tp:taxon-name>)</article-title><source>Zookeys</source><day>19</day><month>3</month><year>2015</year><volume>2015</volume><issue>488</issue><fpage>47</fpage><lpage>75</lpage><pub-id pub-id-type="doi">10.3897/zookeys.488.8123</pub-id></mixed-citation></tp:treatment-meta><tp:nomenclature><tp:taxon-name>
                            <tp:taxon-name-part taxon-name-part-type="genus">Oligaphorura</tp:taxon-name-part>
                            <tp:taxon-name-part taxon-name-part-type="species">pingicola</tp:taxon-name-part>
                        </tp:taxon-name><tp:taxon-authority>(Fjellberg, 1987)</tp:taxon-authority><tp:nomenclature-citation-list><tp:nomenclature-citation><tp:taxon-name><tp:taxon-name-part taxon-name-part-type="genus">Onychiurus</tp:taxon-name-part> (<tp:taxon-name-part taxon-name-part-type="subgenus">Archaphorura</tp:taxon-name-part>) <tp:taxon-name-part taxon-name-part-type="species">pingicolus</tp:taxon-name-part></tp:taxon-name><comment> Fjellberg, 1987: 285.</comment></tp:nomenclature-citation><tp:nomenclature-citation><tp:taxon-name><tp:taxon-name-part taxon-name-part-type="genus">Oligaphorura</tp:taxon-name-part> <tp:taxon-name-part taxon-name-part-type="species">pingicola</tp:taxon-name-part></tp:taxon-name><comment> (Fjellberg): <ext-link xmlns:xlink="http://www.w3.org/1999/xlink" ext-link-type="uri" xlink:href="http://www.collembola.org" xlink:type="simple">www.collembola.org</ext-link></comment></tp:nomenclature-citation></tp:nomenclature-citation-list></tp:nomenclature><tp:treatment-sec sec-type="Material"><title>Material.</title><p>holotype, ♂, “Alaska, Prudhoe Bay, <italic><tp:taxon-name><tp:taxon-name-part taxon-name-part-type="genus">Dryas</tp:taxon-name-part></tp:taxon-name></italic>-turf on pingo, 16 viii 1976” (CNC 165048, type No 20099); paratypes, 5♀ and ♂, same sample (CNC 165139, type No 200100), all A. Fjellberg leg.</p></tp:treatment-sec><tp:treatment-sec sec-type="Additional material"><title>Additional material.</title><p>50 specimens, Russia, Yakutia (Sakha Republic), Suntar-Khayata Mt. Range, upper reaches of Kyubyume River [<named-content xmlns:xlink="http://www.w3.org/1999/xlink" content-type="dwc:verbatimCoordinates" xlink:type="simple">63°13'N, 139°32'E</named-content>], various sites, viii 2002, O. Makarova leg.; 25 specimens, Magadan District, upper reaches of Ola River [<named-content xmlns:xlink="http://www.w3.org/1999/xlink" content-type="dwc:verbatimCoordinates" xlink:type="simple">60°39'N, 151°16'E</named-content>], snow fields, 1100–1200 m alt., A. Babenko leg.; 4 specimens, Magadan District, Bolshoi Annachag Mts. Range, upper reaches of Kolyma River, field station “Aborigen” [<named-content xmlns:xlink="http://www.w3.org/1999/xlink" content-type="dwc:verbatimCoordinates" xlink:type="simple">61°56'N, 149°40'E</named-content>], thick moss among rocks near snow field, 26 vii 1979, A. Fjellberg leg.; 4 specimens, same region, lichen/<italic><tp:taxon-name><tp:taxon-name-part taxon-name-part-type="genus">Ledum</tp:taxon-name-part></tp:taxon-name></italic> in northern slope, 28 vii 1979, A. Fjellberg leg.; 1 specimens, same region, <italic><tp:taxon-name><tp:taxon-name-part taxon-name-part-type="genus">Pinus</tp:taxon-name-part> <tp:taxon-name-part taxon-name-part-type="species">pumila</tp:taxon-name-part></tp:taxon-name></italic> and lichen cover on hillside, 20 vii 1979, V. Behan leg.; 2 specimens, same region, alpine study area (lichen, moss, <italic><tp:taxon-name><tp:taxon-name-part taxon-name-part-type="genus">Dryas</tp:taxon-name-part></tp:taxon-name></italic>, <italic><tp:taxon-name><tp:taxon-name-part taxon-name-part-type="genus">Empetrum</tp:taxon-name-part></tp:taxon-name></italic>), 26 vii 1979, V. Behan leg.</p></tp:treatment-sec><tp:treatment-sec sec-type="Redescription"><title>Redescription.</title><p>Colour white. Granulation distinctly enlarged on <italic>Abd</italic>.6 and on head. Size 1.0–1.1 mm. Body shape cylindrical. Antennae about as long as head, <italic>Ant</italic>.3-4 broad, club-like. <italic>Ant</italic>.4 with a subapical spherical organite and a microsensillum located in proximal row of setae. <italic>AO</italic> consists of 5 long and thin papillae, two sensory rods, two granulated sensory clubs (internal almost straight, external much larger and bent), 5 guard setae and a lateral microsensillum which set below the organ. <italic>Ant</italic>.1 and 2 with 8-9 and 15-16 setae respectively. <italic>PAO</italic> with 2-3 elongated lobes, much longer than nearest pseudocellus. Labrum with 4/5-2-2 setae. Apical part of labium with thick terminal setae on papillae <italic>A</italic> and <italic>C</italic>, 6 long guard setae and 6 proximal setae present, basal fields with 4+(5)6 setae. Maxillary palp simple with two sublobal hairs.</p><p>Pseudocellar formula (<!--PageBreak--><!--PageBreak--><!--PageBreak--><!--PageBreak--><italic>pso</italic>) as follows, dorsal: 32/033/33343, ventral: 2/000/0000, parapseudocelli (<italic>psx</italic>) 10/000/222201+1<sup>m</sup>. Each subcoxa with one <italic>pso</italic> and one <italic>psx</italic>, <italic>psx</italic> present also on femora and on border between <italic>Ant</italic>.3-4. Granulation rather fine but clearly coarser around pseudocelli and on <italic>Abd</italic>.6. Dorsal chaetotaxy almost symmetrical, setae smooth and clearly differentiated, sensory setae more or less distinct, usually 2/011/222211. <italic>Th</italic>.1 with 7-8 setae on each side, both <italic>Th</italic>.2 and 3 with lateral <italic>ms</italic>, <italic>p</italic><sub>1</sub> on head and <italic>Th</italic>.2-3 usually moved forward in relation to other medial <italic>p</italic>-setae. <italic>Abd</italic>.5 with microsetae <italic>m</italic><sub>1</sub> thin and curved, clearly shorter than mesosetae <italic>a</italic><sub>1</sub> and <italic>p</italic><sub>1</sub>. Unpaired seta <italic>d</italic><sub>0</sub> on head absent, <italic>Abd</italic>.5 frequently with one unpaired axial seta in <italic>p</italic>-row, two axial setae present on <italic>Abd</italic>.6, <italic>a</italic><sub>0</sub> shorter than <italic>a</italic><sub>2</sub>. Thoracic sterna of both <italic>Th</italic>.2 and 3 with 1+1 setae along ventral line. Furca shaped like a small fold in some distance from anterior border of <italic>Abd</italic>.4, in juveniles furcal field with 4+4 setae between proximal <italic>q</italic>-setae and the cuticular fold (Fig. <xref ref-type="fig" rid="F5">24</xref>), adults with some additional setae in intermediate position forming 4 more or less regular rows as typical for <italic><tp:taxon-name><tp:taxon-name-part taxon-name-part-type="genus">Oligaphorura</tp:taxon-name-part></tp:taxon-name></italic> (Fig. <xref ref-type="fig" rid="F5">23</xref>). Ventral tube with 8-9 distal and (1)2 proximal setae at base. Subcoxae with 4(5-6)-5(6)-5(6) setae, tibiotarsi with 20-20-19 setae: each distal whorl (<italic>A+T</italic>) with 11 setae, whorl <italic>B</italic> with 7-7-6 setae, setae <italic>M</italic> and <italic>Y</italic> present on all tibiotarsi. Unguis without inner tooth but usually with small and hardly visible lateral teeth present, unguiculus with small basal lamella about 3/4 as long as unguis. Anal spines bent, rather thick, set on low papillae. Males present.</p></tp:treatment-sec><tp:treatment-sec sec-type="Remarks"><title>Remarks.</title><p>The above redescription is in full accordance with the original one, adding a few details. While originally described from Alaska, <xref ref-type="bibr" rid="B10">Fjellberg (1987)</xref> also remarked that two specimens of the main form are also seen from alpine meadows at Aborigen, USSR (<italic>Magadan Reg</italic>.). In fact the species seems to be widespread and common not only in the Magadan Region but also in inner parts of the eastern Palaearctic (Suntar-Khayata Mts. Range, Yakutia). <xref ref-type="bibr" rid="B10">Fjellberg (1987)</xref> mentioned two distinct forms for Alaska differing in mutual position of setae on <italic>Abd</italic>.5 and in level of granulation. Only the main form seems to be present in the eastern Palaearctic.</p><!--PageBreak--><p><italic><tp:taxon-name><tp:taxon-name-part taxon-name-part-type="genus">Oligaphorura</tp:taxon-name-part> <tp:taxon-name-part taxon-name-part-type="species">pingicola</tp:taxon-name-part></tp:taxon-name></italic> shares the number of dorsal and ventral pseudocelli with at least five known species of the tribe, namely <italic><tp:taxon-name><tp:taxon-name-part taxon-name-part-type="genus">Oligaphorura</tp:taxon-name-part> <tp:taxon-name-part taxon-name-part-type="species">koreana</tp:taxon-name-part></tp:taxon-name></italic>, <italic><tp:taxon-name><tp:taxon-name-part taxon-name-part-type="genus">Oligaphorura</tp:taxon-name-part> <tp:taxon-name-part taxon-name-part-type="species">nataliae</tp:taxon-name-part></tp:taxon-name></italic>, <italic><tp:taxon-name><tp:taxon-name-part taxon-name-part-type="genus">Dimorphaphorura</tp:taxon-name-part> <tp:taxon-name-part taxon-name-part-type="species">raxensis</tp:taxon-name-part></tp:taxon-name></italic>, <italic><tp:taxon-name><tp:taxon-name-part taxon-name-part-type="genus">Dimorphaphorura</tp:taxon-name-part> <tp:taxon-name-part taxon-name-part-type="species">chatyrdagi</tp:taxon-name-part></tp:taxon-name></italic>, and <italic><tp:taxon-name><tp:taxon-name-part taxon-name-part-type="genus">Dimorphaphorura</tp:taxon-name-part> <tp:taxon-name-part taxon-name-part-type="species">sanjiangensis</tp:taxon-name-part></tp:taxon-name></italic>. <italic><tp:taxon-name><tp:taxon-name-part taxon-name-part-type="genus">Oligaphorura</tp:taxon-name-part> <tp:taxon-name-part taxon-name-part-type="species">koreana</tp:taxon-name-part></tp:taxon-name></italic> is very similar to <italic><tp:taxon-name><tp:taxon-name-part taxon-name-part-type="genus">Oligaphorura</tp:taxon-name-part> <tp:taxon-name-part taxon-name-part-type="species">pingicola</tp:taxon-name-part></tp:taxon-name></italic>, differing by fewer tibiotarsal setae (19-19-18 versus 20-20-19) and by absence of <italic>psx</italic> (“indistinct”). The absence of <italic>psx</italic> is also characteristic for <italic><tp:taxon-name><tp:taxon-name-part taxon-name-part-type="genus">Oligaphorura</tp:taxon-name-part> <tp:taxon-name-part taxon-name-part-type="species">nataliae</tp:taxon-name-part></tp:taxon-name></italic> which differs from <italic><tp:taxon-name><tp:taxon-name-part taxon-name-part-type="genus">Oligaphorura</tp:taxon-name-part> <tp:taxon-name-part taxon-name-part-type="species">pingicola</tp:taxon-name-part></tp:taxon-name></italic> in having 7 long guard setae on labial palp and absence of <italic>ms</italic> on <italic>Th</italic>.3, as well as 2 setae of the proximal row on labrum (4/7 as a whole). <italic><tp:taxon-name><tp:taxon-name-part taxon-name-part-type="genus">Dimorphaphorura</tp:taxon-name-part> <tp:taxon-name-part taxon-name-part-type="species">raxensis</tp:taxon-name-part></tp:taxon-name></italic> has 9 distal setae on tibiotarsi, full number of labral setae and <italic>ABC</italic> type of labium (<xref ref-type="bibr" rid="B33">Weiner and Kaprus’ 2014</xref>). <italic><tp:taxon-name><tp:taxon-name-part taxon-name-part-type="genus">Dimorphaphorura</tp:taxon-name-part> <tp:taxon-name-part taxon-name-part-type="species">chatyrdagi</tp:taxon-name-part></tp:taxon-name></italic> can easily be distinguished due to reduced tibiotarsal chaetotaxy with only 5 distal setae, whereas <italic><tp:taxon-name><tp:taxon-name-part taxon-name-part-type="genus">Dimorphaphorura</tp:taxon-name-part> <tp:taxon-name-part taxon-name-part-type="species">sanjiangensis</tp:taxon-name-part></tp:taxon-name></italic> apart from the chaetotaxy of the sternum of <italic>Abd</italic>.4 differs in labium type (<italic>A</italic> versus <italic>AC</italic>) and identical number of tibiotarsal setae on all legs (20-20-20 versus 20-20-19).</p><p><italic><tp:taxon-name><tp:taxon-name-part taxon-name-part-type="genus">Oligaphorura</tp:taxon-name-part> <tp:taxon-name-part taxon-name-part-type="species">tottabetsuensis</tp:taxon-name-part></tp:taxon-name></italic> (Yosii, 1972), a species known from northern Japan, probably also belongs to the same group although the reported number of dorsal pseudocelli is slightly different (32/033/33333). The species is in need of redescription.</p></tp:treatment-sec><tp:treatment-sec><!--Section generated to contain objects referenced in tp:taxon-treatment.--><fig id="F5" position="float" orientation="portrait"><label>Figures 21–24.</label><caption><p>Chaetotaxy of abdominal sterna. <bold>21</bold> <italic><tp:taxon-name><tp:taxon-name-part taxon-name-part-type="genus">Oligaphorura</tp:taxon-name-part> <tp:taxon-name-part taxon-name-part-type="species">ursi</tp:taxon-name-part></tp:taxon-name></italic> (I instar) <bold>22</bold> <italic><tp:taxon-name><tp:taxon-name-part taxon-name-part-type="genus">Oligaphorura</tp:taxon-name-part> <tp:taxon-name-part taxon-name-part-type="species">ursi</tp:taxon-name-part></tp:taxon-name></italic> (adult) <bold>23</bold> <italic><tp:taxon-name><tp:taxon-name-part taxon-name-part-type="genus">Oligaphorura</tp:taxon-name-part> <tp:taxon-name-part taxon-name-part-type="species">pingicola</tp:taxon-name-part></tp:taxon-name></italic> (adult) <bold>24</bold> <italic><tp:taxon-name><tp:taxon-name-part taxon-name-part-type="genus">Oligaphorura</tp:taxon-name-part> <tp:taxon-name-part taxon-name-part-type="species">pingicola</tp:taxon-name-part></tp:taxon-name></italic> (I instar). Secondary setae in adults circled. Scale bars: <bold>21, 24</bold> = 0.05 mm, <bold>22–23</bold> = 0.1 mm.</p></caption><graphic xmlns:xlink="http://www.w3.org/1999/xlink" xlink:href="zookeys-488-047-g005.jpg" position="float" orientation="portrait" xlink:type="simple" id="oo_40295.jpg"/></fig></tp:treatment-sec><ref-list><ref id="B10"><mixed-citation xmlns:xlink="http://www.w3.org/1999/xlink" xlink:type="simple"><person-group><name name-style="western"><surname>Fjellberg</surname><given-names>A</given-names></name></person-group> (<year>1987</year>) <article-title>Northern species of <tp:taxon-name><tp:taxon-name-part taxon-name-part-type="genus">Onychiurus</tp:taxon-name-part></tp:taxon-name> Gervais, 1841, subgenus <tp:taxon-name><tp:taxon-name-part taxon-name-part-type="subgenus">Archaphorura</tp:taxon-name-part></tp:taxon-name> Bagnall, 1949 (<tp:taxon-name><tp:taxon-name-part taxon-name-part-type="order">Collembola</tp:taxon-name-part></tp:taxon-name>: <tp:taxon-name><tp:taxon-name-part taxon-name-part-type="family">Onychiuridae</tp:taxon-name-part></tp:taxon-name>).</article-title><source>Entomologica scandinavica</source><volume>18</volume>: <fpage>279</fpage>–<lpage>288</lpage>. doi: <ext-link ext-link-type="doi" xlink:href="10.1163/187631287X00142" xlink:type="simple">10.1163/187631287X00142</ext-link></mixed-citation></ref><ref id="B33"><mixed-citation xmlns:xlink="http://www.w3.org/1999/xlink" xlink:type="simple"><person-group><name name-style="western"><surname>Weiner</surname><given-names>WM</given-names></name><name name-style="western"><surname>Kaprus’</surname><given-names>IJ</given-names></name></person-group> (<year>2014</year>) <article-title>Revision of Palearctic species of the genus <italic><tp:taxon-name><tp:taxon-name-part taxon-name-part-type="genus">Dimorphaphorura</tp:taxon-name-part></tp:taxon-name></italic> (<tp:taxon-name><tp:taxon-name-part taxon-name-part-type="order">Collembola</tp:taxon-name-part></tp:taxon-name>: <tp:taxon-name><tp:taxon-name-part taxon-name-part-type="family">Onychiuridae</tp:taxon-name-part></tp:taxon-name>: <tp:taxon-name><tp:taxon-name-part taxon-name-part-type="subfamily">Onychiurinae</tp:taxon-name-part></tp:taxon-name>: <tp:taxon-name><tp:taxon-name-part taxon-name-part-type="tribe">Oligaphorurini</tp:taxon-name-part></tp:taxon-name>) with description of new species.</article-title><source>Journal of Insect Science</source><volume>14</volume>(<issue>74</issue>): <fpage>1</fpage>–<lpage>30</lpage>. doi: <ext-link ext-link-type="doi" xlink:href="10.1673/031.014.74" xlink:type="simple">10.1673/031.014.74</ext-link>, <ext-link ext-link-type="uri" xlink:href="http://www.insectscience.org/14.74" xlink:type="simple">http://www.insectscience.org/14.74</ext-link></mixed-citation></ref></ref-list></tp:taxon-treatment>
